# Supplementary material for: Archaeogenetic analysis of Neolithic sheep from Anatolia suggests a complex demographic history since domestication
Source: Commun Biol. 2021 Nov 12;4:1279. doi: 10.1038/s42003-021-02794-8 (PMC8589978; doi:10.1038/s42003-021-02794-8)
Supplement: Supplementary file 4 — Supplementary Datas [file 42003_2021_2794_MOESM4_ESM.zip]

Archive with 10 entries (10 files):
- Supplementary_Data_2.xlsx
- Supplementary_Data_3.xlsx
- Supplementary_Data_4.xlsx
- Supplementary_Data_5.xlsx
- Supplementary_Data_6.xlsx
- Supplementary_Data_7.xlsx
- Supplementary_Data_8.xlsx
- Supplementary_Data_9.nwk
- Supplementary_Data_10.xlsx
- Supplementary_Data_1.xlsx
