# Supplementary material for: Archaeogenetic analysis of Neolithic sheep from Anatolia suggests a complex demographic history since domestication
Source: Commun Biol. 2021 Nov 12;4:1279. doi: 10.1038/s42003-021-02794-8 (PMC8589978; doi:10.1038/s42003-021-02794-8)
Supplement: Supplementary file 4 — Supplementary Datas [file 42003_2021_2794_MOESM4_ESM.zip › Supplementary_Data_2.xlsx]

## Sheet: Sheet1
Sequencing and mapping statistics for ancient sheep libraries sequenced on the Illumina HiSeq platform.
No	Archaeological site	Sequencing ID	Sample ID	Excavation ID	Number of reads	Reads mapping to sheep	Sheep proportion	Mean read length	Genome coverage	mtDNA coverage
1	Barcın Höyük	bhs003	BH3	26484	14285758	778	0.00023	81.4	2.2e-05	0.0037
2	Barcın Höyük	bhs004	BH4	26487	12059036	979	0.00087	75.8	2.5e-05	0.007
3	Barcın Höyük	bhs007	BH7	31183	10764539	10279	0.00159	58.5	0.000202	0.005
4	Barcın Höyük	bhs015	BH15	30418	24854171	3753	0.00037	69	8.9e-05	0.0126
5	Tepecik-Çiftlik Höyük	tps001	TEP03	780/16K	9009099	160032	0.02118	105.1	0.006185	0.3423
		tpsc001*	TEP03	780/16K	94338393	2096292	0.09852	126.4	0.09729	1.8154
6	Tepecik-Çiftlik Höyük	tps002	TEP02	779/16K	8954211	51829	0.00745	51.8	0.000814	0.0939
7	Tepecik-Çiftlik Höyük	tps005	TEP05	780/16K	12388414	2386	0.00034	74.4	0.0005962	0.0139
8	Tepecik-Çiftlik Höyük	tps009	TEP09	NA	6835967	553	0.00021	79.4	1.5e-05	0
9	Tepecik-Çiftlik Höyük	tps010	TEP10	NA	5616596	10641	0.00219	108.6	0.0004	0.0174
10	Tepecik-Çiftlik Höyük	tps017	TEP17	17/15K/111C	13077456	91095	0.00817	96.6	0.003157	0.8109
11	Tepecik-Çiftlik Höyük	tps020	TEP20	20/15K/109C	18068470	10319	0.00068	81.9	0.000282	0.0288
12	Tepecik-Çiftlik Höyük	tps046	TEP46	46/15K/119C	11910234	936	0.00018	85.7	2.9e-05	0
13	Tepecik-Çiftlik Höyük	tps060	TEP60	60/16K/267C	17667489	6082	0.00065	101.4	0.000217	0.0969
14	Tepecik-Çiftlik Höyük	tps062	TEP62	62/16K/262C	15288906	1492645	0.11534	102.1	0.056297	5.5566
		tpsc062*	TEP62	62/16K/262C	74121812	5356405	0.21889	112.3	0.221251	10.4074
15	Tepecik-Çiftlik Höyük	tps083	TEP83	1373/17K/5-6 212C	15562236	147274	0.01034	84.1	0.004174	1.7839
		tpsc083*	TEP83	1373/17K/5-6 212C	71880314	558736	0.04121	101.5	0.01922	5.0523
16	Ulucak Höyük	uhs004	ULU04	Ulucak 7, VI	11590200	991	0.00021	70.1	2.4e-05	0
17	Ulucak Höyük	uhs006	ULU06	Ulucak 16, VI	10440876	1404	0.00033	85.5	4.2e-05	0
18	Ulucak Höyük	uhs009	ULU09	NA	26735725	5004	0.00078	74.9	0.000131	0.0131
19	Ulucak Höyük	uhs012	ULU12	Ulucak 8, VI, Astv	12464722	98615	0.0091	60.4	0.002104	0.1355
20	Ulucak Höyük	uhs016	ULU16	Ulucak 2, VI, Astr	15986774	2142	0.00096	64.6	4.7e-05	0.0064
21	Ulucak Höyük	uhs023	ULU23	Ulucak 19, IV, HM	8440745	184134	0.02536	60.6	0.003868	0.1295
22	Ulucak Höyük	uhs026	ULU26	Ulucak 3, VI, M3	18816066	22817	0.00259	58.9	0.000453	0.077
		uhsc026*	ULU26	Ulucak 3, VI, M3	89046667	123186	0.00376	72.2	0.003035	0.3231
23	Ulucak Höyük	uhs027	ULU27	Ulucak 5, VI, MD	8792111	5457	0.00104	60.8	0.000116	0.0052
24	Ulucak Höyük	uhs030	ULU30	L126, 125, 215.36, 215.15, KKL	13197914	826	0.00036	77.9	2.2e-05	0.0091
25	Ulucak Höyük	uhs031	ULU31	L12C, 139, KNU	15367439	325243	0.02591	53	0.006013	0.0916
		uhsc031*	ULU31	L12C, 139, KNU	75840411	870949	0.04813	58.6	0.01759	0.1711
26	Ulucak Höyük	uhs032	ULU32	L12D, 168, 215.13, 215.07, LHU	14645301	1090	0.0008	80.5	2.9e-05	0.0192
27	Ulucak Höyük	uhs034	ULU34	L12, ctd, Birim 141, 215.11, 215.08, KOG	14256598	23868	0.00295	54.5	0.000422	0.1338
28	Ulucak Höyük	uhs036	ULU36	L12D, 163, 215.16, 215.07, LEB	13706310	4750	0.00107	61.5	9.4e-05	0.0032
29	Ulucak Höyük	uhs037	ULU37	L12, ctd, 94, 215.02, 214.50, LHP	13701446	3496	0.00096	58.3	6.7e-05	0.0029
