# Supplementary material for: Archaeogenetic analysis of Neolithic sheep from Anatolia suggests a complex demographic history since domestication
Source: Commun Biol. 2021 Nov 12;4:1279. doi: 10.1038/s42003-021-02794-8 (PMC8589978; doi:10.1038/s42003-021-02794-8)
Supplement: Supplementary file 4 — Supplementary Datas [file 42003_2021_2794_MOESM4_ESM.zip › Supplementary_Data_3.xlsx]

## Sheet: Sheet1
The 20,000 SNPs used in the SNP capture protocol.
Chromosome	Position	Reference allele	Alternative allele
1	81978	C	G
1	315497	C	T
1	489045	C	G
1	748143	A	C
1	785434	C	T
1	792698	A	G
1	999877	C	G
1	1390945	G	T
1	1406764	C	G
1	1675087	A	G
1	1738285	C	T
1	1815740	A	C
1	1904126	A	C
1	2147622	A	G
1	2354943	A	G
1	2484946	G	T
1	2698407	A	C
1	2721576	A	C
1	2838035	A	C
1	2870378	A	C
1	2960877	A	G
1	3124748	C	T
1	3132186	C	T
1	3253438	A	G
1	3336925	A	G
1	3398222	A	C
1	3420990	A	C
1	3460454	G	T
1	3520169	G	T
1	3599190	G	T
1	3666516	C	T
1	3688215	A	C
1	3735231	A	C
1	3839440	C	T
1	4246644	A	G
1	4254004	A	C
1	4301344	C	T
1	4363968	A	G
1	4561875	C	T
1	4772466	G	T
1	4807696	A	C
1	5016766	C	T
1	5078059	A	G
1	5258389	A	C
1	5336729	C	G
1	5401708	G	T
1	5605415	C	T
1	5783685	C	T
1	6024724	A	G
1	6068719	C	T
1	6468322	C	T
1	6504031	C	T
1	6555570	A	G
1	6716374	A	C
1	6810500	A	G
1	6816172	C	T
1	6832517	A	G
1	7007092	A	G
1	7031410	C	T
1	7080496	G	T
1	7171846	G	T
1	7748239	C	T
1	7766706	A	C
1	7822385	G	T
1	8059661	C	T
1	8215106	G	T
1	8251348	A	G
1	8469331	A	C
1	8673690	C	T
1	8734126	C	T
1	8796040	C	T
1	8835276	A	C
1	9023748	A	G
1	9163620	A	G
1	9205489	A	C
1	9293276	C	T
1	9514890	A	G
1	9829472	A	G
1	9866329	A	C
1	10023298	A	G
1	10158329	G	T
1	10372472	A	C
1	10381628	A	G
1	10436009	G	T
1	10641864	A	C
1	11382274	A	G
1	11569144	A	G
1	11722412	A	G
1	11768264	G	T
1	11830112	A	C
1	12057574	C	T
1	12330774	G	T
1	12475934	C	T
1	12522260	A	C
1	12716280	C	T
1	12775585	A	C
1	12786356	C	G
1	12987139	A	G
1	13119585	A	C
1	13309608	A	C
1	13358209	G	T
1	13502382	A	T
1	13716153	A	C
1	13805495	A	G
1	13880999	G	T
1	14099180	A	T
1	14242876	A	C
1	14316730	A	G
1	14372243	G	T
1	14454422	C	T
1	14844219	C	T
1	14935560	A	G
1	15117118	G	T
1	15135359	C	T
1	15274271	G	T
1	15371516	A	G
1	15447703	A	G
1	15566031	A	G
1	15853511	C	T
1	15948720	C	G
1	16176988	A	G
1	16474302	A	C
1	16801673	A	G
1	16855865	A	C
1	16899077	C	T
1	17003571	A	G
1	17151167	C	T
1	17473274	G	T
1	17701635	A	G
1	17729311	C	T
1	17904198	C	T
1	18141837	A	T
1	18522490	A	T
1	18632538	A	C
1	18695502	C	T
1	18800532	C	G
1	18803224	A	G
1	18908522	A	T
1	19027134	A	C
1	19087647	A	G
1	19146157	A	C
1	19277933	A	C
1	19319317	C	G
1	19534848	A	C
1	19642265	C	T
1	19716867	C	T
1	19742061	G	T
1	19882225	C	T
1	19939524	G	T
1	20014904	C	T
1	20049561	A	C
1	20130161	C	G
1	20948352	A	G
1	21034048	C	T
1	21338000	A	G
1	21480663	A	C
1	21485616	A	G
1	21520656	G	T
1	21557161	C	T
1	21837886	A	G
1	21899028	A	G
1	22071304	A	C
1	22136099	A	C
1	22217108	C	T
1	22443318	C	T
1	22521412	G	T
1	22529742	C	T
1	22642211	A	C
1	22709544	A	G
1	22782029	A	G
1	22999661	C	T
1	23026552	A	G
1	23294379	G	T
1	23438825	C	T
1	23529383	A	C
1	23739280	G	T
1	23952498	G	T
1	24015521	C	T
1	24104855	G	T
1	24181124	A	T
1	24332025	G	T
1	24362394	C	T
1	24453219	G	T
1	24538073	G	T
1	24832808	A	G
1	24856670	C	G
1	24901207	A	T
1	25190083	A	G
1	25666754	A	C
1	25783422	A	G
1	25932152	G	T
1	26082418	A	G
1	26441707	A	G
1	26662513	C	T
1	26751408	A	G
1	26812077	G	T
1	26889226	A	C
1	26901948	C	T
1	26952987	A	C
1	26975517	G	T
1	27398178	A	C
1	27602180	A	T
1	27726177	G	T
1	27779337	A	G
1	27795693	A	G
1	28053649	A	C
1	28318326	A	C
1	28342811	A	G
1	28475105	A	G
1	28706320	G	T
1	28748336	A	G
1	28979692	G	T
1	29081376	A	C
1	29139418	C	T
1	29252531	A	C
1	29347753	A	C
1	29407784	A	C
1	29458419	A	G
1	29503793	G	T
1	29581185	G	T
1	29587606	A	T
1	29668504	A	G
1	29695048	G	T
1	29732489	A	C
1	29815556	A	C
1	30096508	C	T
1	30230748	G	T
1	30634108	G	T
1	30731456	G	T
1	30753893	A	C
1	31007858	A	C
1	31234220	A	G
1	31359136	A	C
1	31397543	A	C
1	31561046	A	C
1	31631166	G	T
1	31654151	A	G
1	31768869	A	G
1	31918917	A	C
1	32034706	G	T
1	32125973	G	T
1	32165462	A	C
1	32210437	A	G
1	32341489	G	T
1	32383459	A	G
1	32468399	G	T
1	32555703	A	C
1	32731085	A	G
1	32810494	A	C
1	32871895	G	T
1	33071830	C	T
1	33134760	C	G
1	33308065	A	G
1	33355888	A	G
1	33493053	A	G
1	33536955	G	T
1	33745198	A	C
1	33972724	A	G
1	34067382	C	T
1	34118937	C	T
1	34301440	A	G
1	34659473	G	T
1	34769254	A	G
1	34815815	C	T
1	35037755	G	T
1	35229200	A	C
1	35381250	A	C
1	35661180	A	G
1	35856500	A	G
1	35921867	A	G
1	35973028	C	G
1	36310036	A	G
1	36579980	C	T
1	36780273	C	T
1	37007146	C	T
1	37354245	C	T
1	37577304	A	G
1	37776100	A	G
1	37914792	A	G
1	38003251	C	T
1	38056916	C	T
1	38095589	C	T
1	38170719	G	T
1	38202816	A	G
1	38247279	G	T
1	38363048	C	G
1	38544440	C	T
1	38896655	A	G
1	38960363	A	G
1	39113171	G	T
1	39226937	A	G
1	39455736	G	T
1	39668878	C	T
1	39740431	A	G
1	39829283	A	G
1	40045871	C	T
1	40070699	A	G
1	40126436	C	T
1	40190989	A	T
1	40258923	A	G
1	40294532	C	T
1	40358818	A	G
1	40403784	C	T
1	40438064	A	G
1	40519569	A	G
1	40632790	A	C
1	40710509	C	T
1	40724628	G	T
1	40761554	C	T
1	40823201	A	G
1	40872239	C	G
1	41045335	A	G
1	41143987	A	G
1	41178968	C	T
1	41335132	G	T
1	41492360	C	T
1	41564355	A	G
1	41644220	A	G
1	41787987	A	C
1	41837170	C	T
1	41961495	A	G
1	42383135	A	C
1	42495087	A	G
1	42866899	A	C
1	42883692	C	T
1	42890145	A	T
1	43022408	G	T
1	43279373	C	T
1	43480604	C	T
1	43561184	A	G
1	43738147	G	T
1	43914646	C	T
1	44116873	C	T
1	44322623	A	T
1	44521375	A	C
1	44556454	A	G
1	44603325	G	T
1	44681816	C	T
1	44851437	A	C
1	45000954	A	C
1	45070786	A	G
1	45161695	G	T
1	45243918	C	G
1	45347888	C	T
1	45445043	A	C
1	45510988	A	G
1	45566434	A	C
1	45606454	G	T
1	45661974	A	G
1	45758020	A	C
1	45803728	C	T
1	46142764	G	T
1	46183594	A	G
1	46922650	G	T
1	46988666	C	T
1	47048984	A	C
1	47166473	A	G
1	47300571	A	G
1	47348063	A	G
1	47803937	C	T
1	48071822	G	T
1	48393355	A	C
1	48491110	G	T
1	48509514	A	C
1	48531535	C	T
1	48621125	A	C
1	48843181	G	T
1	49056164	C	G
1	49264440	C	T
1	49368001	C	T
1	49424003	A	C
1	49440961	C	T
1	49645045	C	T
1	49686118	C	T
1	49788536	C	T
1	49932372	C	T
1	50166627	A	G
1	50250861	C	T
1	50306410	A	C
1	50494736	C	T
1	50555666	A	C
1	50621736	C	T
1	50859612	C	G
1	50927430	A	C
1	51095438	A	C
1	51261221	G	T
1	51449360	A	G
1	51557046	A	C
1	51646151	C	T
1	51729237	A	G
1	51826353	A	G
1	51972706	G	T
1	52045116	C	T
1	52057956	C	T
1	52381551	G	T
1	52484108	A	G
1	52526917	A	G
1	52559137	C	T
1	52599367	G	T
1	52630864	C	T
1	52750780	C	T
1	52850429	A	G
1	53074711	A	C
1	53204423	A	C
1	53285316	A	G
1	53355068	A	C
1	53385876	A	G
1	53434614	A	C
1	53522129	A	C
1	53618252	C	G
1	53988591	A	G
1	54052331	G	T
1	54170411	A	G
1	54232979	A	C
1	54730309	G	T
1	54769787	A	G
1	54828729	A	G
1	54886359	C	T
1	54979835	G	T
1	55099580	A	G
1	55133477	A	C
1	55553416	C	T
1	55626796	C	T
1	55807319	A	C
1	55884313	A	G
1	55899592	C	T
1	55959313	G	T
1	56091191	A	C
1	56097434	G	T
1	56144857	A	G
1	56341293	A	C
1	56437438	G	T
1	56514297	A	C
1	56550698	A	C
1	56560691	C	G
1	56660215	A	G
1	56743803	A	G
1	56805859	C	T
1	57147186	A	G
1	57283179	G	T
1	57316101	A	C
1	57643572	G	T
1	57676142	A	C
1	57704929	G	T
1	57739410	G	T
1	58124042	A	G
1	58141169	G	T
1	58242663	A	C
1	58544339	A	G
1	58652602	C	T
1	58877037	A	G
1	59062241	A	G
1	59101554	G	T
1	59181313	G	T
1	59326649	A	G
1	59519142	C	T
1	59642266	C	T
1	60020071	C	T
1	60104026	C	G
1	60305144	C	T
1	60401908	G	T
1	60570061	C	T
1	60719214	C	T
1	60764702	C	T
1	60858552	C	G
1	60882428	G	T
1	60949928	C	G
1	61113705	C	T
1	61306219	A	C
1	61589657	A	C
1	61818624	A	C
1	61967006	A	G
1	62020518	C	T
1	62260508	A	C
1	62518130	G	T
1	62660714	C	T
1	62731658	C	T
1	62864207	A	C
1	63090548	A	C
1	63252034	C	T
1	63465803	C	T
1	63606388	A	G
1	63863563	A	C
1	63895607	C	T
1	63931126	C	T
1	64101392	A	G
1	64147391	A	G
1	64262992	C	T
1	64525531	C	T
1	64544751	G	T
1	64656150	C	T
1	64813680	A	G
1	64887512	A	G
1	64935295	A	G
1	65189897	A	C
1	65274379	C	T
1	65287267	A	G
1	65336184	C	G
1	65418828	A	G
1	65439839	A	G
1	65485724	C	T
1	65507097	A	G
1	66069685	G	T
1	66312038	A	G
1	66459482	A	C
1	66523701	A	G
1	66643167	C	T
1	67018785	A	G
1	67303097	G	T
1	67431170	G	T
1	67729246	C	T
1	67889219	A	C
1	67946009	A	C
1	68061632	A	G
1	68101448	C	T
1	68190751	A	G
1	68199001	A	G
1	68250822	A	C
1	68284272	A	G
1	68548146	G	T
1	68607496	A	C
1	68752161	A	G
1	68776603	A	G
1	68996791	C	T
1	69084171	G	T
1	69204205	C	T
1	69437793	G	T
1	69657697	G	T
1	69691810	A	G
1	69741133	A	C
1	69793512	A	G
1	69799470	A	T
1	69989039	A	C
1	70013511	A	C
1	70044230	C	G
1	70100975	G	T
1	70142145	C	T
1	70356171	A	C
1	70431200	A	G
1	70480554	G	T
1	70631985	G	T
1	70672331	G	T
1	70711369	A	G
1	70855490	A	G
1	70973689	A	G
1	71057388	C	T
1	71190350	A	G
1	71236376	G	T
1	71290013	G	T
1	71535484	C	T
1	71570769	A	G
1	71578681	G	T
1	71650763	A	G
1	71693666	G	T
1	71754163	C	T
1	71774014	C	T
1	71970611	C	T
1	72079374	C	T
1	72312738	A	C
1	72343138	C	T
1	72378271	C	T
1	72510225	C	T
1	72643799	C	T
1	72679557	C	T
1	72735114	A	G
1	72872132	A	G
1	72974534	G	T
1	73058889	A	G
1	73161542	C	T
1	73223929	G	T
1	73381470	A	C
1	73510006	A	C
1	73625083	A	C
1	73688296	C	T
1	73770555	A	G
1	73905075	C	G
1	73928927	A	C
1	74086729	A	C
1	74196516	G	T
1	74286134	A	C
1	74316221	G	T
1	74358135	G	T
1	74386588	G	T
1	74586289	C	T
1	74807121	G	T
1	74891045	G	T
1	75153452	A	C
1	75192173	G	T
1	75262964	A	G
1	75281943	G	T
1	75341506	A	C
1	75397890	A	G
1	75867923	A	C
1	76041981	A	G
1	76132926	G	T
1	76441533	A	G
1	76481339	A	G
1	76487437	G	T
1	76506342	A	T
1	76607610	A	C
1	76642422	A	G
1	76661852	A	C
1	76783276	A	G
1	76789549	C	T
1	76809785	G	T
1	76851929	G	T
1	77159199	C	T
1	77373450	G	T
1	77434263	C	T
1	77493694	A	G
1	77524676	C	T
1	77578198	G	T
1	77674263	A	G
1	77723842	A	G
1	77794629	A	C
1	78033047	C	T
1	78176803	G	T
1	78272945	A	G
1	78353554	C	T
1	78369193	A	G
1	78427125	A	G
1	78508259	A	G
1	78793657	G	T
1	78840775	G	T
1	78890570	A	G
1	79081549	A	C
1	79165670	A	G
1	79349702	A	G
1	79406401	G	T
1	79438294	G	T
1	79500382	C	T
1	79569865	A	G
1	79827269	C	T
1	79964281	C	G
1	80333863	A	C
1	80341429	C	T
1	80435976	C	T
1	80455249	G	T
1	80630686	G	T
1	80801999	G	T
1	80998054	C	T
1	81220840	G	T
1	81402726	A	G
1	81421911	A	C
1	81866465	A	T
1	82670212	C	T
1	82717853	A	G
1	82765953	G	T
1	82955829	G	T
1	82969543	A	C
1	83030137	C	T
1	83187690	G	T
1	83219776	A	C
1	83519640	G	T
1	83563690	C	T
1	83692731	A	G
1	83818945	C	T
1	83961313	A	G
1	84219368	A	C
1	84294814	A	G
1	84444718	C	T
1	84492285	A	C
1	84628393	C	T
1	84811837	C	T
1	85046228	A	G
1	85089367	C	G
1	85189599	A	C
1	85489916	A	G
1	85575532	A	G
1	85653903	A	C
1	85813619	C	T
1	86094095	C	T
1	86240644	G	T
1	86265405	A	C
1	86292889	A	C
1	86350067	A	G
1	86397159	A	C
1	86468358	A	G
1	86648536	A	C
1	86705598	A	C
1	86821768	G	T
1	86976407	A	G
1	87090505	A	G
1	87121341	A	G
1	87129126	G	T
1	87155887	A	G
1	87179228	A	C
1	87279858	G	T
1	87484166	A	C
1	87663846	A	G
1	87709264	C	T
1	87753155	G	T
1	88050421	C	T
1	88132568	A	C
1	88177674	A	G
1	88337592	C	T
1	88406801	A	C
1	88483339	G	T
1	88490420	A	C
1	88557612	A	C
1	88859875	G	T
1	89153816	A	C
1	89227852	C	T
1	89286287	G	T
1	89419206	G	T
1	89696490	A	G
1	89930085	C	T
1	90142887	A	C
1	90257337	A	C
1	90407084	C	T
1	90491969	G	T
1	90705417	A	C
1	90909802	A	T
1	90916173	C	G
1	91170203	A	G
1	91367178	A	C
1	91720577	A	G
1	91850606	A	G
1	91907618	G	T
1	91968198	A	G
1	92199225	A	G
1	92306480	C	T
1	92399048	A	G
1	92420657	C	G
1	92516153	C	T
1	92861378	C	T
1	92984329	C	T
1	93028256	A	T
1	93164296	A	G
1	93238731	C	T
1	93367571	G	T
1	93561901	G	T
1	93755255	A	C
1	93940341	A	C
1	94217619	A	G
1	94289129	G	T
1	94498911	C	T
1	94526647	G	T
1	94550859	C	T
1	94802323	A	G
1	94806594	A	C
1	94876627	C	T
1	95265747	C	T
1	95455819	C	T
1	95740733	C	T
1	95792924	C	G
1	95879017	A	G
1	96005302	A	C
1	96084447	A	T
1	96216737	C	T
1	96223081	G	T
1	96402236	A	C
1	96412845	A	C
1	96426120	A	G
1	96463784	G	T
1	96782015	A	C
1	96806235	A	G
1	96909929	A	G
1	97209577	C	G
1	97563934	A	G
1	97580021	A	C
1	97808486	A	C
1	97882373	C	T
1	98117138	G	T
1	98142631	A	G
1	98211805	A	C
1	98252334	A	G
1	98412220	G	T
1	98554933	C	T
1	98778433	C	T
1	98931858	C	T
1	99024896	A	G
1	99077958	G	T
1	99103421	G	T
1	99223381	A	C
1	99283857	C	T
1	99427983	G	T
1	99545758	C	T
1	99602130	A	C
1	99896856	A	G
1	99931717	A	G
1	99972078	C	T
1	100001324	A	C
1	100102493	A	T
1	100318127	A	G
1	100408928	A	G
1	100477080	A	C
1	100644305	C	T
1	100661315	A	C
1	100713451	G	T
1	100878750	C	T
1	101083961	C	G
1	101431053	C	T
1	101480782	C	T
1	101587009	C	T
1	101679484	C	T
1	101807443	A	C
1	101820263	A	G
1	101965756	G	T
1	102119857	A	C
1	102231394	A	G
1	102357366	C	T
1	102627977	A	C
1	102701689	A	C
1	102892031	A	G
1	103218252	C	G
1	103243578	C	T
1	103330948	G	T
1	103379935	C	T
1	103396552	C	T
1	103658234	A	G
1	103756559	A	G
1	103763637	A	G
1	103939590	A	G
1	103949935	A	C
1	104058495	C	T
1	104137163	G	T
1	104227981	C	T
1	104387479	G	T
1	104485515	A	T
1	104845414	A	G
1	105049123	C	G
1	105159143	G	T
1	105198226	C	T
1	105553755	C	T
1	105567842	C	T
1	105614647	G	T
1	106325264	C	T
1	106426499	G	T
1	106510029	A	G
1	106631159	G	T
1	106683415	A	G
1	106688850	A	C
1	107866754	C	T
1	107955452	G	T
1	108001622	C	T
1	108366171	A	C
1	108415563	A	G
1	108471215	A	G
1	108645460	A	G
1	108729065	A	C
1	108868648	G	T
1	108900556	G	T
1	108945414	C	T
1	109095881	C	T
1	109210933	C	G
1	109251246	A	G
1	109411354	C	T
1	109651308	A	G
1	109749708	A	C
1	109822991	C	T
1	109871391	G	T
1	109954860	A	T
1	110163602	C	T
1	110216364	A	C
1	110359176	A	G
1	110560710	C	T
1	110658531	G	T
1	110783607	C	G
1	110797980	A	T
1	110869124	C	T
1	110928043	C	T
1	111117945	G	T
1	111128988	A	G
1	111150839	A	T
1	111269114	A	C
1	111466899	C	T
1	111609419	A	T
1	111624329	A	G
1	111652426	C	T
1	111844148	A	G
1	111892027	A	C
1	111943848	A	G
1	111963966	C	T
1	112252559	G	T
1	113087340	G	T
1	113185540	A	C
1	113218970	A	G
1	113374803	G	T
1	113456591	G	T
1	113482104	G	T
1	113518047	C	T
1	114148213	C	T
1	114238702	A	C
1	114350872	A	T
1	114611008	G	T
1	114704140	A	G
1	114785821	C	T
1	114969911	G	T
1	114991297	A	G
1	115131726	C	T
1	115232883	C	T
1	115561511	C	T
1	115617466	A	G
1	116144334	A	C
1	116175786	A	G
1	116388486	G	T
1	116400298	A	C
1	116625858	G	T
1	116677145	A	C
1	116813204	A	C
1	116914951	A	C
1	116932673	A	C
1	117032949	A	G
1	117038456	G	T
1	117177272	A	G
1	117284707	C	G
1	117776215	A	G
1	117853727	A	G
1	117944910	A	G
1	118009977	C	T
1	118072664	A	C
1	118194882	G	T
1	118509294	A	G
1	119053600	A	T
1	119121815	A	G
1	119380242	A	T
1	119383226	G	T
1	119554142	G	T
1	119914955	A	C
1	119972311	A	G
1	120158566	A	C
1	120440651	A	G
1	120481776	A	G
1	120692894	A	G
1	120758730	G	T
1	120787119	G	T
1	120799550	A	G
1	121169033	C	T
1	121288671	A	G
1	121626464	G	T
1	121783023	C	T
1	121859518	C	T
1	121947920	G	T
1	121990384	A	C
1	122010722	A	G
1	122035754	A	G
1	122133548	G	T
1	122418723	A	C
1	122531161	C	T
1	122588246	A	G
1	122632485	G	T
1	122843038	A	C
1	122909579	C	T
1	123044384	A	C
1	123153754	C	T
1	123179219	A	C
1	123478176	A	C
1	123981638	C	T
1	124215731	A	C
1	124644768	A	C
1	124734785	A	C
1	124804692	A	G
1	124951384	C	T
1	125008341	G	T
1	125198643	A	C
1	125449159	A	C
1	125578672	C	T
1	125605357	A	G
1	125625033	C	T
1	125711444	A	C
1	125756868	C	T
1	126045301	C	T
1	126053802	G	T
1	126097899	G	T
1	126253541	G	T
1	126374555	C	T
1	126495790	C	T
1	126532548	A	G
1	126896907	A	C
1	127003071	G	T
1	127046874	A	C
1	127065753	G	T
1	127123575	C	T
1	127175029	A	T
1	127556461	A	G
1	127739549	G	T
1	127798526	G	T
1	127851676	G	T
1	127943983	G	T
1	128129759	A	C
1	128265896	G	T
1	128330166	A	G
1	128439336	G	T
1	128879401	G	T
1	129317012	C	T
1	129332577	G	T
1	129788417	A	G
1	129836857	G	T
1	130072607	A	C
1	130156903	A	G
1	130198485	A	G
1	130536422	A	G
1	130703123	A	G
1	130774107	C	T
1	130797358	G	T
1	130939603	G	T
1	131058718	C	T
1	131134137	C	T
1	131203068	A	C
1	131338487	G	T
1	131498756	A	G
1	131560617	G	T
1	131702493	A	C
1	131892524	A	G
1	131951545	C	T
1	132054732	G	T
1	132246300	A	C
1	132557039	A	G
1	132661094	C	T
1	132790072	C	T
1	132821545	C	T
1	132852601	G	T
1	133060150	A	G
1	133112446	C	T
1	133163948	A	G
1	133404214	G	T
1	133504096	C	G
1	133698001	G	T
1	134127517	C	T
1	134401094	C	T
1	134664646	A	G
1	134724195	A	G
1	134983643	A	G
1	135193703	C	T
1	135459627	G	T
1	135880508	G	T
1	135907470	A	C
1	135950521	A	G
1	135994256	A	C
1	136130116	A	G
1	136201147	A	T
1	136831525	A	C
1	136854576	A	G
1	136884525	A	G
1	136967277	C	T
1	137062777	G	T
1	137341091	G	T
1	137388861	A	C
1	137441585	C	T
1	137614668	G	T
1	137623450	A	C
1	137722095	A	C
1	137766059	A	G
1	138046196	A	G
1	138285294	C	T
1	138308983	G	T
1	138672808	C	T
1	138863816	A	C
1	138879730	A	C
1	138955438	A	G
1	139038466	A	G
1	139055392	C	T
1	139066566	C	T
1	139255454	C	T
1	139280447	A	C
1	139302062	A	G
1	139335127	C	T
1	139362470	C	T
1	139693818	A	G
1	139719259	A	G
1	139871327	C	T
1	140050422	A	G
1	140122173	A	C
1	140163418	A	C
1	140177539	A	G
1	140334927	A	C
1	140442745	A	C
1	140479640	A	C
1	140512016	G	T
1	140538640	A	G
1	140665951	A	G
1	140958557	C	T
1	141260833	C	T
1	141432814	A	C
1	141469747	C	T
1	141525796	C	T
1	141544229	C	T
1	141841805	G	T
1	141882157	A	G
1	142037927	G	T
1	142094493	A	C
1	142126893	G	T
1	142260336	C	T
1	142304021	A	G
1	142437773	C	T
1	142579580	A	T
1	142655718	A	G
1	142666867	A	C
1	142771608	C	T
1	142880148	C	T
1	142921636	C	T
1	143089287	A	G
1	143150139	C	T
1	143190050	G	T
1	143289006	G	T
1	143397184	A	C
1	143423597	C	T
1	143496159	A	C
1	143509282	C	T
1	143610817	C	T
1	143801638	C	T
1	143847590	G	T
1	143889871	G	T
1	143965695	A	G
1	144137177	A	C
1	144308091	A	C
1	144449048	C	T
1	144531622	A	G
1	144567617	A	G
1	144812925	A	C
1	144868084	A	G
1	145235658	C	T
1	145444609	C	T
1	145709667	A	G
1	145929104	A	G
1	146229505	C	T
1	146328681	A	G
1	146912588	C	T
1	146954839	C	T
1	147018830	A	C
1	147081442	C	T
1	147331836	G	T
1	147562185	C	T
1	147595299	A	G
1	147642027	G	T
1	147815585	C	T
1	148205146	A	G
1	148456040	A	C
1	148505307	C	T
1	148863418	A	G
1	149009557	G	T
1	149822725	G	T
1	150275919	C	T
1	150390458	G	T
1	150396918	A	C
1	150642446	A	C
1	150677062	A	G
1	150817191	A	G
1	151029408	G	T
1	151430850	A	C
1	151462535	A	C
1	151468373	A	G
1	151479401	A	G
1	151487540	G	T
1	151565529	A	G
1	151622728	C	T
1	151635497	C	T
1	151776890	C	T
1	151809144	A	G
1	151959264	G	T
1	152038766	G	T
1	152083119	C	T
1	152319862	C	T
1	152332012	G	T
1	152467240	A	G
1	152500265	C	T
1	152817930	A	C
1	152842876	C	T
1	152958257	A	C
1	153375891	A	G
1	153408744	A	C
1	153537788	C	T
1	153916029	C	T
1	154019699	C	G
1	154162101	G	T
1	154349676	C	T
1	154617467	A	T
1	154814819	A	C
1	154864611	C	T
1	154964604	A	C
1	155131084	C	T
1	155239754	A	G
1	155344880	A	C
1	155384557	C	T
1	155441035	G	T
1	155568746	A	G
1	155673443	A	C
1	155706715	A	G
1	156136232	A	G
1	156272813	A	G
1	156293682	G	T
1	156387843	A	G
1	156477744	A	G
1	156507098	G	T
1	156651950	C	T
1	156785576	A	G
1	156800719	C	T
1	156863324	A	C
1	156928818	A	G
1	156949203	A	G
1	157042377	G	T
1	157126316	C	T
1	157318482	C	T
1	157544647	G	T
1	157842750	A	G
1	157860855	C	T
1	157969126	A	G
1	158032848	G	T
1	158237134	G	T
1	158278193	G	T
1	158314237	G	T
1	158758936	G	T
1	158774791	C	T
1	158873728	A	G
1	158905421	A	G
1	158946406	A	G
1	159079573	A	G
1	159237573	A	C
1	159276990	C	T
1	159799774	C	T
1	159827512	G	T
1	159953564	A	G
1	160013069	A	C
1	160074614	A	G
1	160179171	C	T
1	160424351	A	C
1	160651457	G	T
1	160702290	A	C
1	160941325	A	G
1	161028005	C	T
1	161057830	A	C
1	161108515	C	T
1	161174373	A	C
1	161194679	G	T
1	161298481	A	G
1	161586666	C	T
1	161670330	A	G
1	161968832	A	C
1	162391327	A	G
1	162439469	C	T
1	162570947	A	G
1	162672189	A	C
1	162779528	G	T
1	162930643	C	T
1	163152646	C	T
1	163257303	G	T
1	163479120	A	G
1	163506486	C	G
1	163690305	G	T
1	163727597	A	C
1	163851187	C	T
1	164148751	G	T
1	164157728	C	T
1	164624206	A	C
1	164865870	G	T
1	165285317	C	T
1	165323440	A	C
1	165365848	A	C
1	165523225	C	T
1	165666476	A	G
1	165722038	A	G
1	165857600	A	G
1	165963807	C	T
1	166075884	G	T
1	166180863	C	T
1	166339023	A	T
1	166389370	C	T
1	166444044	A	C
1	166691215	G	T
1	166941385	C	T
1	167015857	G	T
1	167021868	A	G
1	167345714	A	G
1	167369832	A	T
1	167816974	C	G
1	168248581	G	T
1	168303156	G	T
1	168429137	G	T
1	168623195	C	G
1	168645133	C	T
1	168696731	A	G
1	168716279	G	T
1	168760749	G	T
1	168796306	A	C
1	168853546	G	T
1	169008412	A	C
1	169040221	A	C
1	169135389	A	G
1	169325298	A	G
1	169391396	A	T
1	169564884	C	T
1	169626399	C	T
1	169717039	C	T
1	169754321	A	C
1	169783576	A	G
1	170084105	C	T
1	170161848	A	G
1	170316321	C	T
1	170387319	A	G
1	170493680	C	T
1	170518513	A	G
1	170607369	A	G
1	170671157	A	C
1	170680226	A	G
1	170732940	A	C
1	170870760	C	T
1	170935774	A	G
1	170987419	A	G
1	171089162	G	T
1	171141457	A	T
1	171187569	G	T
1	171266131	A	G
1	171303295	C	T
1	171428022	A	G
1	171455011	C	T
1	171540388	C	T
1	171579380	A	C
1	171891170	A	G
1	171976248	C	G
1	172166027	A	C
1	172250995	G	T
1	172295861	G	T
1	172355358	A	C
1	172393678	A	C
1	172443191	A	G
1	172533023	C	T
1	172552214	A	G
1	172607565	G	T
1	172826846	A	G
1	172877571	G	T
1	172939406	C	T
1	173060296	C	T
1	173107486	A	T
1	173159982	G	T
1	173201942	A	G
1	173312613	A	G
1	173329848	C	T
1	173505158	A	G
1	173538487	G	T
1	173698247	C	T
1	173891491	G	T
1	173910691	C	T
1	174010729	C	T
1	174044898	A	C
1	174117310	G	T
1	174182547	C	T
1	174207475	A	C
1	174236542	C	T
1	174281498	G	T
1	174324100	C	T
1	174364031	A	G
1	174414766	C	T
1	174503499	A	G
1	174560408	A	G
1	174821408	A	C
1	175061614	A	C
1	175176338	C	T
1	175225154	C	T
1	175266325	A	C
1	175566212	C	T
1	175598250	C	T
1	175794490	G	T
1	175871349	G	T
1	175907838	A	G
1	176211767	A	C
1	176281617	C	T
1	176331932	A	G
1	176616054	C	T
1	176982786	G	T
1	177312796	A	C
1	177394106	C	T
1	177670948	G	T
1	177723769	A	C
1	178097316	G	T
1	178140843	C	T
1	178149042	A	C
1	178196916	C	G
1	178264542	G	T
1	178379698	A	G
1	178684243	A	G
1	178722562	A	C
1	178839579	A	G
1	178875626	A	C
1	178889181	C	T
1	178924433	C	T
1	179079413	A	C
1	179190092	C	T
1	179276027	A	C
1	179406148	A	G
1	179460877	A	G
1	179502784	A	G
1	179572923	A	G
1	179609037	C	T
1	179727851	G	T
1	179852832	A	C
1	179910598	A	G
1	179959013	A	C
1	180296161	C	T
1	180314522	A	C
1	180424904	A	C
1	180609768	G	T
1	180650000	G	T
1	180901961	C	T
1	181077925	A	G
1	181118628	C	T
1	181186184	A	C
1	181308635	A	C
1	181674285	A	C
1	182059427	A	C
1	182359411	A	C
1	182503246	A	G
1	182640823	A	G
1	182827903	A	C
1	182849187	A	C
1	182904855	C	T
1	182941584	A	G
1	183336939	A	C
1	183403105	A	T
1	183513051	G	T
1	183530032	A	G
1	183699643	G	T
1	183743001	A	T
1	183887136	G	T
1	183944759	A	C
1	184023084	A	G
1	184125364	C	G
1	184155995	A	G
1	184337147	A	C
1	184464820	G	T
1	184819429	A	G
1	184855004	C	T
1	184958445	C	T
1	185116076	G	T
1	185176901	A	G
1	185259292	A	G
1	185301645	G	T
1	185378636	A	C
1	185410125	C	G
1	185546271	C	G
1	185679664	C	T
1	185736160	G	T
1	185818414	C	T
1	185872920	A	G
1	186060131	A	G
1	186226630	A	C
1	186339271	C	G
1	186440312	A	G
1	186538026	C	T
1	186627257	C	T
1	186815783	A	G
1	186909669	A	C
1	186997816	C	T
1	187077094	G	T
1	187088011	A	G
1	187190186	G	T
1	187203683	A	G
1	187366467	A	G
1	187382252	A	G
1	187475466	A	C
1	187610813	G	T
1	187657779	G	T
1	188044707	A	G
1	188498238	A	C
1	188571893	A	G
1	188771668	C	T
1	188865913	C	T
1	189088599	A	T
1	189090356	C	T
1	189131161	A	C
1	189368321	A	G
1	189432439	C	T
1	189618485	C	T
1	189659828	A	G
1	189749385	A	G
1	189857770	A	G
1	190060582	A	C
1	190182714	A	G
1	190230330	C	T
1	190293069	A	G
1	190333034	A	G
1	190591255	A	G
1	190608513	A	G
1	190615599	C	T
1	190743567	C	T
1	191136046	G	T
1	191393205	A	C
1	191482950	A	G
1	191535284	A	C
1	191546549	G	T
1	191552786	A	C
1	191651837	C	T
1	191801049	C	T
1	191842459	A	C
1	191926713	G	T
1	192023814	A	C
1	192293263	G	T
1	192336924	C	T
1	192534740	C	T
1	192825772	G	T
1	192875770	A	C
1	192962076	C	T
1	192984228	C	T
1	193047390	G	T
1	193138873	C	T
1	193309155	G	T
1	193411425	G	T
1	193481657	C	T
1	193580634	G	T
1	193606597	A	G
1	193817503	A	C
1	193847444	A	C
1	193917819	A	C
1	194006086	C	T
1	194264002	C	T
1	194436210	A	G
1	194866522	G	T
1	194889005	G	T
1	195077997	A	G
1	195097529	A	C
1	195182821	G	T
1	195386695	A	C
1	195403724	A	G
1	195517435	A	C
1	195580655	C	G
1	195855895	A	G
1	195866542	A	G
1	195924602	C	T
1	195960987	G	T
1	196038052	C	T
1	196154910	A	C
1	196257162	A	C
1	196419817	C	T
1	196545610	G	T
1	196704414	A	C
1	196737492	G	T
1	196911677	A	G
1	196964959	A	G
1	196993917	C	T
1	197141361	A	T
1	197194871	G	T
1	197246402	G	T
1	197328552	A	G
1	197593041	A	G
1	197775903	A	C
1	197849163	A	C
1	197910279	C	T
1	198096770	G	T
1	198385825	A	G
1	198549179	A	G
1	198809677	G	T
1	198874865	G	T
1	199043924	A	G
1	199088864	A	G
1	199120624	C	T
1	199247888	C	T
1	199377953	C	T
1	199459960	C	T
1	199759608	A	G
1	199975918	A	C
1	200071316	A	C
1	200091369	A	G
1	200660301	C	T
1	200749011	G	T
1	200761517	C	T
1	201052414	A	G
1	201130035	C	G
1	201411714	A	C
1	201446726	A	G
1	201471554	A	C
1	201539484	A	C
1	201617791	C	G
1	201723531	A	G
1	202056238	A	C
1	202249979	A	G
1	202449169	A	G
1	202516622	A	C
1	202580942	C	T
1	202619035	G	T
1	202633703	C	G
1	202725567	C	T
1	202775248	C	T
1	202790860	C	T
1	202861848	G	T
1	203222359	A	G
1	203281311	A	G
1	203664886	C	T
1	203716131	C	T
1	203874251	A	G
1	203971381	C	T
1	204067374	G	T
1	204114628	G	T
1	204245370	A	G
1	204390424	C	T
1	204481538	A	C
1	204592830	G	T
1	204654703	C	T
1	205107119	A	G
1	205148048	A	G
1	205345624	A	C
1	205400311	A	C
1	205428696	A	G
1	205440970	G	T
1	205538373	A	G
1	205709469	G	T
1	205793463	A	C
1	205800367	A	G
1	205912197	A	G
1	206022012	G	T
1	206077593	C	G
1	206279382	A	G
1	206295881	G	T
1	206494518	G	T
1	206530865	A	C
1	206911610	C	T
1	206944969	C	T
1	207006846	C	T
1	207181934	G	T
1	207248370	C	T
1	207401637	A	C
1	207545071	A	G
1	207596446	C	G
1	207924155	A	G
1	207937326	A	C
1	208136249	A	G
1	208242483	C	T
1	208460003	C	G
1	208485488	C	T
1	208957539	A	G
1	208966077	A	G
1	209407517	C	T
1	209469132	A	C
1	209497327	A	C
1	209590144	C	T
1	210073609	A	C
1	210152711	A	C
1	210202690	A	C
1	210241189	C	T
1	210346970	A	G
1	210445758	G	T
1	210458864	A	G
1	210653426	A	G
1	210782957	G	T
1	210837421	A	G
1	210964752	C	T
1	211031526	G	T
1	211070869	C	G
1	211212793	G	T
1	211316025	A	G
1	211402393	G	T
1	211427142	A	G
1	211475257	A	C
1	211608739	G	T
1	211846418	G	T
1	211928362	C	G
1	211983109	G	T
1	212424612	A	G
1	212632504	C	T
1	212686314	C	T
1	212733509	G	T
1	212804621	A	C
1	212888343	C	T
1	212927348	G	T
1	213059159	A	C
1	213069206	A	T
1	213213874	C	T
1	213459377	C	T
1	213644690	A	G
1	213707370	G	T
1	213814000	C	T
1	214008941	A	C
1	214090433	A	C
1	214213727	A	G
1	214305692	A	G
1	214510571	C	T
1	214545547	A	C
1	214658622	A	G
1	214709880	A	G
1	214796373	C	T
1	214849588	A	C
1	215052580	A	C
1	215086209	C	T
1	215145368	A	G
1	215348022	C	T
1	215398706	C	T
1	215511525	A	G
1	215885773	A	C
1	216090730	C	T
1	216221763	A	G
1	216344885	A	G
1	216415903	G	T
1	216743730	G	T
1	216947451	C	T
1	216965487	C	T
1	217016441	A	G
1	217033782	A	C
1	217403460	A	C
1	217512887	A	C
1	217628462	A	G
1	217734182	C	T
1	217827095	A	C
1	217839372	G	T
1	217945166	G	T
1	217978017	A	C
1	218026501	C	T
1	218101518	C	T
1	218153148	A	G
1	218162698	C	T
1	218264198	A	C
1	218483789	G	T
1	218560109	A	C
1	218609832	A	G
1	218645169	A	C
1	218759108	C	T
1	218792409	G	T
1	218816787	A	G
1	218965421	A	C
1	219050053	A	C
1	219130584	A	G
1	219210120	A	C
1	219236665	A	C
1	219292705	C	G
1	219317877	A	C
1	219788308	G	T
1	219897592	C	T
1	220309468	G	T
1	220398417	A	G
1	220481276	C	T
1	220627172	C	T
1	220687138	A	C
1	220763910	G	T
1	220769059	C	T
1	220851734	A	G
1	220970690	C	T
1	221105851	A	G
1	221133506	A	G
1	221371977	G	T
1	221464582	A	C
1	221519414	G	T
1	222341732	G	T
1	222740950	A	C
1	222954974	C	T
1	223138421	A	G
1	223336178	G	T
1	223369915	A	G
1	223502562	A	G
1	223552348	C	G
1	223863435	C	T
1	223909673	C	T
1	224024594	A	G
1	224047352	A	G
1	224116772	A	T
1	224244841	A	C
1	224269723	G	T
1	224311164	A	G
1	224752627	C	T
1	224808386	C	T
1	225215128	A	G
1	225468192	C	T
1	225539281	A	G
1	225602310	A	C
1	225691787	C	T
1	225915156	C	T
1	225976798	A	C
1	226009615	A	G
1	226047403	A	G
1	226085382	A	C
1	226120726	A	C
1	226183228	C	T
1	226307550	G	T
1	226323982	C	T
1	226388939	G	T
1	226659091	G	T
1	226771992	G	T
1	226842149	A	G
1	226900844	C	T
1	226981106	A	G
1	227218825	A	G
1	227358219	G	T
1	227411968	C	T
1	227446934	A	C
1	227457317	A	C
1	227804584	A	G
1	228249737	G	T
1	228716285	C	T
1	228985580	A	G
1	228998549	G	T
1	229031126	C	G
1	229192639	G	T
1	229248372	G	T
1	229362254	C	T
1	229542336	A	C
1	229558183	C	T
1	229684825	A	G
1	229809911	A	C
1	229831618	C	T
1	230030291	A	C
1	230069582	A	G
1	230083520	G	T
1	230262198	A	C
1	230270550	C	T
1	230339209	A	C
1	230903246	A	G
1	230972639	C	T
1	230981011	C	T
1	231029336	A	C
1	231050011	G	T
1	231059826	A	C
1	231232857	C	T
1	231463945	A	C
1	231565374	C	T
1	231652278	G	T
1	231659828	A	G
1	231748201	A	G
1	231781058	C	G
1	231787659	A	T
1	231937596	A	C
1	232153223	G	T
1	232176180	A	C
1	232342493	A	C
1	232408909	A	C
1	232582008	A	G
1	232749772	A	C
1	232827555	A	C
1	233449372	C	T
1	233570423	A	G
1	233833592	G	T
1	234528145	A	G
1	234564470	A	C
1	234696033	A	C
1	234709908	A	G
1	235163929	A	G
1	235315292	G	T
1	235418072	A	G
1	235644202	G	T
1	235704541	A	G
1	235805829	A	T
1	235823601	G	T
1	235877668	A	T
1	235894598	C	T
1	235955234	G	T
1	235965745	C	T
1	236151330	A	G
1	236202638	G	T
1	236320372	A	G
1	236354788	G	T
1	236367461	A	C
1	236441000	G	T
1	236586656	A	C
1	236639011	G	T
1	236684281	C	T
1	236759111	A	C
1	236837360	A	G
1	237146456	A	G
1	237257616	A	C
1	237589508	G	T
1	237827569	G	T
1	237934198	A	C
1	238003957	G	T
1	238133677	C	T
1	238218983	A	G
1	238275577	C	T
1	238289032	A	G
1	238297681	A	C
1	238386786	A	G
1	239009120	A	G
1	239057292	A	T
1	239143881	C	T
1	239162430	A	G
1	239424807	A	G
1	239491620	A	C
1	239543054	A	G
1	239680808	A	G
1	239726429	C	T
1	239880070	A	G
1	239931888	C	T
1	239969130	A	G
1	240160619	A	C
1	240478923	G	T
1	240685633	A	C
1	240715263	A	C
1	240726727	A	C
1	240798819	A	G
1	240818453	A	G
1	240859422	C	T
1	240978330	C	T
1	241212032	A	C
1	241269439	G	T
1	241583858	A	G
1	241653162	A	G
1	241698745	A	C
1	241779636	G	T
1	241803266	A	C
1	241820197	A	G
1	241907050	G	T
1	242039873	G	T
1	242324429	A	C
1	242427803	A	C
1	242574074	C	G
1	242751075	G	T
1	242911753	A	G
1	243104383	G	T
1	243208450	C	G
1	243310117	G	T
1	243372009	C	T
1	243487726	A	G
1	243735027	G	T
1	244002111	C	T
1	244078173	C	T
1	244229438	A	G
1	244303996	G	T
1	244433519	A	G
1	244474339	G	T
1	244504289	A	T
1	244792680	C	T
1	244824737	A	C
1	245002783	G	T
1	245100292	A	G
1	245198595	A	G
1	245392706	C	T
1	245635623	C	T
1	245712422	A	T
1	245789083	A	G
1	245816615	A	G
1	245879353	A	C
1	246041142	A	C
1	246209005	C	T
1	246418761	A	C
1	246496539	A	G
1	246688559	C	T
1	246745588	A	G
1	246778833	A	G
1	246830696	C	T
1	246981313	A	G
1	247137534	G	T
1	247235329	C	T
1	247276482	A	C
1	247326326	A	G
1	247344151	A	G
1	247383825	A	C
1	247453841	C	G
1	247643312	A	C
1	247750173	G	T
1	247911498	C	T
1	248478014	C	T
1	248589535	A	G
1	248643608	G	T
1	248787860	A	C
1	248856500	A	G
1	248876835	C	T
1	248942569	C	T
1	248976125	A	G
1	249364554	A	C
1	249406283	A	G
1	249443247	C	T
1	249508660	C	T
1	249624876	C	T
1	249952432	A	G
1	250052114	A	C
1	250089598	A	G
1	250147947	C	T
1	250163143	A	T
1	250216969	A	G
1	250419629	A	G
1	250456371	A	G
1	250475136	C	G
1	251024337	G	T
1	251629294	G	T
1	251663740	A	C
1	251859091	C	T
1	252201522	C	T
1	252380432	C	T
1	252965811	A	C
1	253023929	A	G
1	253325565	G	T
1	253675557	C	T
1	253921119	G	T
1	253977002	C	T
1	254081240	A	C
1	254203556	G	T
1	254311029	C	T
1	254553469	G	T
1	254731369	G	T
1	254818507	A	C
1	254866909	C	T
1	254923558	C	G
1	255200725	C	T
1	255343318	C	T
1	255434730	A	G
1	255603285	A	G
1	255649965	C	T
1	255697498	C	T
1	255706330	C	T
1	255785835	C	T
1	255900599	A	G
1	255958836	A	G
1	255996377	G	T
1	256016538	C	T
1	256270031	C	T
1	256316731	G	T
1	256347986	G	T
1	256655126	G	T
1	256673148	C	T
1	256714494	C	T
1	256749808	C	T
1	256830804	G	T
1	256923271	G	T
1	257037202	C	T
[truncated: 18,002 more rows]
