# Supplementary material for: Archaeogenetic analysis of Neolithic sheep from Anatolia suggests a complex demographic history since domestication
Source: Commun Biol. 2021 Nov 12;4:1279. doi: 10.1038/s42003-021-02794-8 (PMC8589978; doi:10.1038/s42003-021-02794-8)
Supplement: Supplementary file 4 — Supplementary Datas [file 42003_2021_2794_MOESM4_ESM.zip › Supplementary_Data_4.xlsx]

## Sheet: A
D-statistics results of the form D(Goat, Argali; Modern1, Modern2). OAM8 is an Argali sheep individual. ANG represents goat.
Outgroup	Pop1	Pop2	Pop3	D-stats	Z-score	BABA	ABBA	#SNPs used	Adjusted p-value
ANG	OAM8	Bundner Oberlander Sheep	Ethiopian Menz	0.0127	2.363	1958	1909	34085	0.4623
ANG	OAM8	Australian Merino	Ethiopian Menz	0.0114	2.482	1953	1910	34085	0.4623
ANG	OAM8	Chios	Ethiopian Menz	0.0152	2.666	1912	1854	34085	0.4623
ANG	OAM8	Churra	Ethiopian Menz	0.0115	2.416	1936	1892	34085	0.4623
ANG	OAM8	Engadine Red Sheep	Ethiopian Menz	0.0121	2.394	1958	1911	34085	0.4623
ANG	OAM8	Ethiopian Menz	Old Norwegian Spælsau	-0.0148	-2.725	1926	1984	34085	0.4623
ANG	OAM8	Chios	Cyprus Fat Tail	0.0136	2.245	1846	1796	34085	0.5414
ANG	OAM8	Cyprus Fat Tail	Old Norwegian Spælsau	-0.013	-2.176	1916	1966	34085	0.5652
ANG	OAM8	Afshari	Chios	-0.0103	-1.926	1841	1879	34085	0.6901
ANG	OAM8	Afshari	Old Norwegian Spælsau	-0.01	-1.972	1916	1955	34085	0.6901
ANG	OAM8	Bundner Oberlander Sheep	Cyprus Fat Tail	0.0108	1.755	1939	1898	34085	0.6901
ANG	OAM8	Australian Merino	Cyprus Fat Tail	0.0095	1.728	1940	1903	34085	0.6901
ANG	OAM8	Changthangi	Ethiopian Menz	0.0083	1.692	1879	1848	34085	0.6901
ANG	OAM8	Chios	Norduz	0.0092	1.64	1880	1845	34085	0.6901
ANG	OAM8	Churra	Cyprus Fat Tail	0.0095	1.727	1929	1893	34085	0.6901
ANG	OAM8	Comisana	Ethiopian Menz	0.0089	1.911	1922	1889	34085	0.6901
ANG	OAM8	Cyprus Fat Tail	Engadine Red Sheep	-0.0103	-1.84	1899	1938	34085	0.6901
ANG	OAM8	Ethiopian Menz	Leccese	-0.0081	-1.686	1908	1939	34085	0.6901
ANG	OAM8	Ethiopian Menz	Sakız	-0.0098	-1.668	1851	1887	34085	0.6901
ANG	OAM8	Ethiopian Menz	Valais Blacknose Sheep	-0.0101	-1.712	1919	1958	34085	0.6901
ANG	OAM8	Finnsheep	Old Norwegian Spælsau	-0.0074	-1.781	1841	1868	34085	0.6901
ANG	OAM8	Leccese	Old Norwegian Spælsau	-0.007	-1.627	1901	1928	34085	0.6901
ANG	OAM8	Norduz	Old Norwegian Spælsau	-0.009	-1.647	1917	1952	34085	0.6901
ANG	OAM8	Afshari	Engadine Red Sheep	-0.0073	-1.593	1899	1927	34085	0.7086
ANG	OAM8	Deccani	Ethiopian Menz	0.008	1.564	1860	1830	34085	0.7171
ANG	OAM8	Ethiopian Menz	Finnsheep	-0.0078	-1.547	1926	1956	34085	0.7171
ANG	OAM8	Afshari	Bundner Oberlander Sheep	-0.0078	-1.483	1902	1932	34085	0.7514
ANG	OAM8	Afshari	Australian Merino	-0.0065	-1.486	1908	1933	34085	0.7514
ANG	OAM8	Afshari	Churra	-0.0065	-1.448	1896	1921	34085	0.7514
ANG	OAM8	Changthangi	Chios	-0.0069	-1.274	1870	1896	34085	0.7514
ANG	OAM8	Changthangi	Old Norwegian Spælsau	-0.007	-1.438	1906	1932	34085	0.7514
ANG	OAM8	Chios	Comisana	0.0061	1.261	1908	1885	34085	0.7514
ANG	OAM8	Chios	Deccani	0.0074	1.318	1883	1856	34085	0.7514
ANG	OAM8	Chios	Finnsheep	0.007	1.349	1929	1902	34085	0.7514
ANG	OAM8	Chios	Leccese	0.0069	1.354	1907	1881	34085	0.7514
ANG	OAM8	Chios	Valais Blacknose Sheep	0.0075	1.237	1922	1894	34085	0.7514
ANG	OAM8	Comisana	Cyprus Fat Tail	0.007	1.355	1907	1881	34085	0.7514
ANG	OAM8	Comisana	Old Norwegian Spælsau	-0.0062	-1.387	1915	1939	34085	0.7514
ANG	OAM8	Cyprus Fat Tail	Sakız	-0.008	-1.269	1820	1849	34085	0.7514
ANG	OAM8	Cyprus Fat Tail	Valais Blacknose Sheep	-0.0082	-1.298	1907	1938	34085	0.7514
ANG	OAM8	Deccani	Old Norwegian Spælsau	-0.0073	-1.353	1919	1947	34085	0.7514
ANG	OAM8	Engadine Red Sheep	Norduz	0.0063	1.254	1929	1905	34085	0.7514
ANG	OAM8	Ethiopian Menz	Valais Blacknose Sheep	-0.0074	-1.243	1920	1949	34085	0.7514
ANG	OAM8	Old Norwegian Spælsau	Valais Blacknose Sheep	0.0076	1.365	1928	1899	34085	0.7514
ANG	OAM8	Afshari	Comisana	-0.004	-0.896	1883	1898	34085	0.7754
ANG	OAM8	Afshari	Ethiopian Menz	0.0052	1.164	1824	1805	34085	0.7754
ANG	OAM8	Afshari	Sakız	-0.0048	-0.881	1836	1854	34085	0.7754
ANG	OAM8	Afshari	Valais Blacknose Sheep	-0.0053	-0.942	1907	1927	34085	0.7754
ANG	OAM8	Bundner Oberlander Sheep	Changthangi	0.0046	0.901	1932	1914	34085	0.7754
ANG	OAM8	Bundner Oberlander Sheep	Comisana	0.0039	0.873	1906	1891	34085	0.7754
ANG	OAM8	Bundner Oberlander Sheep	Deccani	0.005	0.882	1937	1918	34085	0.7754
ANG	OAM8	Bundner Oberlander Sheep	Finnsheep	0.0048	1.037	1913	1894	34085	0.7754
ANG	OAM8	Bundner Oberlander Sheep	Leccese	0.0047	1.052	1890	1872	34085	0.7754
ANG	OAM8	Bundner Oberlander Sheep	Norduz	0.0068	1.19	1934	1908	34085	0.7754
ANG	OAM8	Bundner Oberlander Sheep	Valais Blacknose Sheep	0.0054	1.003	1899	1879	34085	0.7754
ANG	OAM8	Australian Merino	Finnsheep	0.0035	0.85	1930	1917	34085	0.7754
ANG	OAM8	Australian Merino	Leccese	0.0034	0.975	1896	1883	34085	0.7754
ANG	OAM8	Australian Merino	Norduz	0.0055	1.102	1932	1911	34085	0.7754
ANG	OAM8	Australian Merino	Valais Blacknose Sheep	0.004	0.902	1900	1885	34085	0.7754
ANG	OAM8	Changthangi	Cyprus Fat Tail	0.0064	1.137	1863	1840	34085	0.7754
ANG	OAM8	Changthangi	Engadine Red Sheep	-0.0041	-0.914	1912	1928	34085	0.7754
ANG	OAM8	Chios	Sakız	0.0058	1.021	1779	1759	34085	0.7754
ANG	OAM8	Churra	Finnsheep	0.0035	0.867	1919	1906	34085	0.7754
ANG	OAM8	Churra	Leccese	0.0034	0.966	1882	1869	34085	0.7754
ANG	OAM8	Churra	Norduz	0.0055	1.082	1922	1901	34085	0.7754
ANG	OAM8	Churra	Valais Blacknose Sheep	0.004	0.856	1879	1863	34085	0.7754
ANG	OAM8	Comisana	Engadine Red Sheep	-0.0034	-0.919	1888	1901	34085	0.7754
ANG	OAM8	Cyprus Fat Tail	Deccani	-0.006	-1.087	1822	1844	34085	0.7754
ANG	OAM8	Cyprus Fat Tail	Finnsheep	-0.006	-1.041	1914	1937	34085	0.7754
ANG	OAM8	Cyprus Fat Tail	Leccese	-0.0062	-1.104	1895	1918	34085	0.7754
ANG	OAM8	Cyprus Fat Tail	Valais Blacknose Sheep	-0.0055	-0.851	1911	1932	34085	0.7754
ANG	OAM8	Deccani	Engadine Red Sheep	-0.0045	-0.906	1913	1931	34085	0.7754
ANG	OAM8	Engadine Red Sheep	Finnsheep	0.0043	1.032	1908	1892	34085	0.7754
ANG	OAM8	Engadine Red Sheep	Leccese	0.0042	1.197	1884	1868	34085	0.7754
ANG	OAM8	Engadine Red Sheep	Valais Blacknose Sheep	0.0048	1.069	1899	1881	34085	0.7754
ANG	OAM8	Ethiopian Menz	Norduz	-0.0063	-1.156	1803	1826	34085	0.7754
ANG	OAM8	Old Norwegian Spælsau	Sakız	0.0055	0.973	1927	1906	34085	0.7754
ANG	OAM8	Old Norwegian Spælsau	Valais Blacknose Sheep	0.0049	0.922	1910	1891	34085	0.7754
ANG	OAM8	Afshari	Changthangi	-0.0033	-0.758	1823	1835	34085	0.788
ANG	OAM8	Australian Merino	Changthangi	0.0033	0.78	1939	1927	34085	0.788
ANG	OAM8	Australian Merino	Comisana	0.0026	0.75	1902	1892	34085	0.788
ANG	OAM8	Australian Merino	Deccani	0.0037	0.788	1938	1924	34085	0.788
ANG	OAM8	Australian Merino	Old Norwegian Spælsau	-0.0036	-0.825	1916	1930	34085	0.788
ANG	OAM8	Chios	Valais Blacknose Sheep	0.0047	0.799	1915	1897	34085	0.788
ANG	OAM8	Churra	Comisana	0.0026	0.764	1886	1876	34085	0.788
ANG	OAM8	Churra	Deccani	0.0037	0.757	1930	1915	34085	0.788
ANG	OAM8	Churra	Old Norwegian Spælsau	-0.0036	-0.815	1908	1922	34085	0.788
ANG	OAM8	Cyprus Fat Tail	Norduz	-0.0042	-0.755	1809	1825	34085	0.788
ANG	OAM8	Changthangi	Churra	-0.0033	-0.735	1918	1931	34085	0.7948
ANG	OAM8	Australian Merino	Chios	-0.0035	-0.72	1909	1922	34085	0.7959
ANG	OAM8	Norduz	Valais Blacknose Sheep	-0.0042	-0.717	1909	1926	34085	0.7959
ANG	OAM8	Afshari	Leccese	-0.0032	-0.697	1897	1910	34085	0.8079
ANG	OAM8	Chios	Churra	0.0035	0.681	1912	1899	34085	0.8158
ANG	OAM8	Afshari	Deccani	-0.0029	-0.668	1810	1820	34085	0.8206
ANG	OAM8	Afshari	Finnsheep	-0.003	-0.647	1910	1922	34085	0.825
ANG	OAM8	Norduz	Sakız	-0.0037	-0.655	1837	1851	34085	0.825
ANG	OAM8	Engadine Red Sheep	Old Norwegian Spælsau	-0.0028	-0.628	1901	1912	34085	0.836
ANG	OAM8	Afshari	Cyprus Fat Tail	0.0032	0.618	1819	1808	34085	0.8377
ANG	OAM8	Comisana	Norduz	0.0029	0.609	1898	1887	34085	0.8384
ANG	OAM8	Bundner Oberlander Sheep	Sakız	0.0032	0.55	1902	1890	34085	0.8909
ANG	OAM8	Chios	Engadine Red Sheep	0.0027	0.517	1915	1904	34085	0.9151
ANG	OAM8	Engadine Red Sheep	Sakız	0.0027	0.51	1902	1892	34085	0.9151
ANG	OAM8	Bundner Oberlander Sheep	Old Norwegian Spælsau	-0.0023	-0.482	1899	1908	34085	0.9152
ANG	OAM8	Bundner Oberlander Sheep	Valais Blacknose Sheep	0.0026	0.478	1875	1866	34085	0.9152
ANG	OAM8	Changthangi	Norduz	0.0022	0.476	1836	1828	34085	0.9152
ANG	OAM8	Valais Blacknose Sheep	Valais Blacknose Sheep	-0.0028	-0.492	1881	1892	34085	0.9152
ANG	OAM8	Afshari	Valais Blacknose Sheep	-0.0025	-0.44	1919	1929	34085	0.9274
ANG	OAM8	Deccani	Valais Blacknose Sheep	-0.0025	-0.419	1922	1931	34085	0.9274
ANG	OAM8	Engadine Red Sheep	Valais Blacknose Sheep	0.0021	0.425	1873	1865	34085	0.9274
ANG	OAM8	Finnsheep	Valais Blacknose Sheep	-0.0023	-0.431	1893	1901	34085	0.9274
ANG	OAM8	Leccese	Norduz	0.0022	0.429	1911	1902	34085	0.9274
ANG	OAM8	Leccese	Valais Blacknose Sheep	-0.0021	-0.414	1874	1882	34085	0.9274
ANG	OAM8	Bundner Oberlander Sheep	Chios	-0.0022	-0.376	1910	1918	34085	0.9281
ANG	OAM8	Australian Merino	Sakız	0.0019	0.365	1908	1901	34085	0.9281
ANG	OAM8	Changthangi	Valais Blacknose Sheep	-0.0021	-0.374	1914	1922	34085	0.9281
ANG	OAM8	Churra	Sakız	0.0019	0.361	1895	1888	34085	0.9281
ANG	OAM8	Cyprus Fat Tail	Ethiopian Menz	0.002	0.356	1839	1831	34085	0.9281
ANG	OAM8	Deccani	Norduz	0.0019	0.384	1820	1813	34085	0.9281
ANG	OAM8	Finnsheep	Norduz	0.002	0.387	1922	1915	34085	0.9281
ANG	OAM8	Afshari	Norduz	-0.0011	-0.254	1780	1784	34085	0.9284
ANG	OAM8	Bundner Oberlander Sheep	Australian Merino	0.0013	0.309	1895	1890	34085	0.9284
ANG	OAM8	Bundner Oberlander Sheep	Churra	0.0013	0.303	1888	1883	34085	0.9284
ANG	OAM8	Australian Merino	Engadine Red Sheep	-0.0008	-0.224	1899	1902	34085	0.9284
ANG	OAM8	Australian Merino	Valais Blacknose Sheep	0.0013	0.253	1901	1897	34085	0.9284
ANG	OAM8	Changthangi	Sakız	-0.0015	-0.267	1869	1875	34085	0.9284
ANG	OAM8	Churra	Engadine Red Sheep	-0.0008	-0.215	1889	1892	34085	0.9284
ANG	OAM8	Churra	Valais Blacknose Sheep	0.0013	0.252	1886	1882	34085	0.9284
ANG	OAM8	Comisana	Deccani	0.0011	0.24	1910	1906	34085	0.9284
ANG	OAM8	Comisana	Finnsheep	0.0009	0.216	1924	1920	34085	0.9284
ANG	OAM8	Comisana	Leccese	0.0007	0.213	1868	1865	34085	0.9284
ANG	OAM8	Comisana	Valais Blacknose Sheep	0.0014	0.311	1878	1873	34085	0.9284
ANG	OAM8	Comisana	Valais Blacknose Sheep	-0.0014	-0.273	1892	1897	34085	0.9284
ANG	OAM8	Deccani	Sakız	-0.0019	-0.334	1859	1866	34085	0.9284
ANG	OAM8	Finnsheep	Sakız	-0.0016	-0.3	1900	1906	34085	0.9284
ANG	OAM8	Leccese	Sakız	-0.0015	-0.282	1880	1885	34085	0.9284
ANG	OAM8	Norduz	Valais Blacknose Sheep	-0.0015	-0.251	1920	1925	34085	0.9284
ANG	OAM8	Sakız	Valais Blacknose Sheep	0.0021	0.345	1896	1888	34085	0.9284
ANG	OAM8	Changthangi	Comisana	-0.0007	-0.17	1912	1915	34085	0.959
ANG	OAM8	Comisana	Sakız	-0.0007	-0.143	1883	1886	34085	0.9686
ANG	OAM8	Leccese	Valais Blacknose Sheep	0.0007	0.147	1868	1865	34085	0.9686
ANG	OAM8	Bundner Oberlander Sheep	Engadine Red Sheep	0.0005	0.121	1874	1872	34085	0.9805
ANG	OAM8	Changthangi	Valais Blacknose Sheep	0.0006	0.111	1940	1937	34085	0.9805
ANG	OAM8	Sakız	Valais Blacknose Sheep	-0.0006	-0.105	1895	1897	34085	0.9805
ANG	OAM8	Changthangi	Deccani	0.0004	0.091	1783	1781	34085	0.982
ANG	OAM8	Deccani	Leccese	-0.0004	-0.079	1915	1917	34085	0.982
ANG	OAM8	Finnsheep	Valais Blacknose Sheep	0.0005	0.085	1916	1914	34085	0.982
ANG	OAM8	Changthangi	Finnsheep	0.0002	0.038	1900	1899	34085	0.989
ANG	OAM8	Chios	Old Norwegian Spælsau	-0.0002	-0.03	1930	1930	34085	0.989
ANG	OAM8	Deccani	Finnsheep	-0.0002	-0.043	1910	1911	34085	0.989
ANG	OAM8	Deccani	Valais Blacknose Sheep	0.0003	0.043	1930	1929	34085	0.989
ANG	OAM8	Finnsheep	Leccese	-0.0002	-0.042	1910	1911	34085	0.989
ANG	OAM8	Australian Merino	Churra	0	0.004	1882	1882	34085	0.9968
ANG	OAM8	Changthangi	Leccese	0	-0.004	1919	1919	34085	0.9968

## Sheet: B
D-statistics results of the form D(Outgroup, ANS1; ANS2, Modern). OAM8 is an Argali sheep individual representing the outgroup.
Outgroup	Pop1	Pop2	Pop3	D-stats	Z-score	BABA	ABBA	#SNPs used	Adjusted p-value
OAM8	TEP03	TEP62	Afshari	-0.0863	-5.659	1014	1206	13017	0
OAM8	TEP03	TEP62	Bundner Oberlander Sheep	-0.0754	-4.816	1014	1180	13017	0
OAM8	TEP03	TEP62	Australian Merino	-0.0846	-5.676	1018	1206	13017	0
OAM8	TEP03	TEP62	Changthangi	-0.0926	-5.901	1005	1211	13017	0
OAM8	TEP03	TEP62	Chios	-0.0817	-5.306	1021	1202	13017	0
OAM8	TEP03	TEP62	Churra	-0.0868	-5.668	1009	1201	13017	0
OAM8	TEP03	TEP62	Comisana	-0.0864	-5.657	1012	1203	13017	0
OAM8	TEP03	TEP62	Cyprus Fat Tail	-0.0868	-5.486	1010	1201	13017	0
OAM8	TEP03	TEP62	Deccani	-0.0864	-5.419	1007	1197	13017	0
OAM8	TEP03	TEP62	Engadine Red Sheep	-0.0846	-5.536	1010	1196	13017	0
OAM8	TEP03	TEP62	Ethiopian Menz	-0.1018	-6.567	994	1219	13017	0
OAM8	TEP03	TEP62	Finnsheep	-0.0824	-5.41	1018	1201	13017	0
OAM8	TEP03	TEP62	Leccese	-0.0816	-5.468	1016	1197	13017	0
OAM8	TEP03	TEP62	Norduz	-0.089	-5.533	1013	1210	13017	0
OAM8	TEP03	TEP62	Old Norwegian Spælsau	-0.0837	-5.499	1006	1190	13017	0
OAM8	TEP03	TEP62	Sakız	-0.0819	-5.154	1025	1208	13017	0
OAM8	TEP03	TEP62	Valais Blacknose Sheep	-0.0809	-5.189	1015	1194	13017	0
OAM8	TEP03	TEP62	Valais Blacknose Sheep	-0.0777	-4.943	1018	1189	13017	0
OAM8	TEP03	TEP83	Afshari	-0.1597	-6.659	361	498	5047	0
OAM8	TEP03	TEP83	Bundner Oberlander Sheep	-0.1405	-5.751	371	493	5047	0
OAM8	TEP03	TEP83	Australian Merino	-0.1478	-6.33	367	494	5047	0
OAM8	TEP03	TEP83	Changthangi	-0.1659	-6.989	358	500	5047	0
OAM8	TEP03	TEP83	Chios	-0.1551	-6.325	368	503	5047	0
OAM8	TEP03	TEP83	Churra	-0.1509	-6.425	361	489	5047	0
OAM8	TEP03	TEP83	Comisana	-0.152	-6.614	361	491	5047	0
OAM8	TEP03	TEP83	Cyprus Fat Tail	-0.154	-6.289	362	494	5047	0
OAM8	TEP03	TEP83	Deccani	-0.1566	-6.486	362	497	5047	0
OAM8	TEP03	TEP83	Engadine Red Sheep	-0.1563	-6.633	363	497	5047	0
OAM8	TEP03	TEP83	Ethiopian Menz	-0.1726	-7.224	358	507	5047	0
OAM8	TEP03	TEP83	Finnsheep	-0.1614	-6.789	363	502	5047	0
OAM8	TEP03	TEP83	Leccese	-0.1482	-6.339	363	489	5047	0
OAM8	TEP03	TEP83	Norduz	-0.1571	-6.563	361	496	5047	0
OAM8	TEP03	TEP83	Old Norwegian Spælsau	-0.1609	-6.851	357	494	5047	0
OAM8	TEP03	TEP83	Sakız	-0.1516	-6.095	366	497	5047	0
OAM8	TEP03	TEP83	Valais Blacknose Sheep	-0.145	-5.978	360	482	5047	0
OAM8	TEP03	TEP83	Valais Blacknose Sheep	-0.1502	-6.248	368	498	5047	0
OAM8	TEP03	ULU31	Afshari	-0.0873	-4.494	555	661	7167	0
OAM8	TEP03	ULU31	Bundner Oberlander Sheep	-0.0898	-4.584	550	658	7167	0
OAM8	TEP03	ULU31	Australian Merino	-0.0917	-4.917	550	661	7167	0
OAM8	TEP03	ULU31	Changthangi	-0.1061	-5.518	541	669	7167	0
OAM8	TEP03	ULU31	Chios	-0.0931	-4.696	551	665	7167	0
OAM8	TEP03	ULU31	Churra	-0.0945	-5.031	535	647	7167	0
OAM8	TEP03	ULU31	Comisana	-0.0937	-5.01	540	651	7167	0
OAM8	TEP03	ULU31	Cyprus Fat Tail	-0.0974	-4.859	550	668	7167	0
OAM8	TEP03	ULU31	Deccani	-0.0932	-4.81	559	674	7167	0
OAM8	TEP03	ULU31	Engadine Red Sheep	-0.092	-4.844	547	658	7167	0
OAM8	TEP03	ULU31	Ethiopian Menz	-0.1164	-5.896	528	667	7167	0
OAM8	TEP03	ULU31	Finnsheep	-0.0904	-4.853	553	662	7167	0
OAM8	TEP03	ULU31	Leccese	-0.0875	-4.626	546	650	7167	0
OAM8	TEP03	ULU31	Norduz	-0.09	-4.611	546	653	7167	0
OAM8	TEP03	ULU31	Old Norwegian Spælsau	-0.0947	-5.018	544	657	7167	0
OAM8	TEP03	ULU31	Sakız	-0.0962	-4.789	546	662	7167	0
OAM8	TEP03	ULU31	Valais Blacknose Sheep	-0.0856	-4.345	540	641	7167	0
OAM8	TEP03	ULU31	Valais Blacknose Sheep	-0.0865	-4.318	544	647	7167	0
OAM8	TEP62	TEP03	Afshari	-0.1126	-7.807	962	1206	13017	0
OAM8	TEP62	TEP03	Bundner Oberlander Sheep	-0.086	-5.803	993	1180	13017	0
OAM8	TEP62	TEP03	Australian Merino	-0.1032	-7.28	980	1206	13017	0
OAM8	TEP62	TEP03	Changthangi	-0.1184	-8.339	954	1211	13017	0
OAM8	TEP62	TEP03	Chios	-0.1089	-7.033	966	1202	13017	0
OAM8	TEP62	TEP03	Churra	-0.0986	-6.891	985	1201	13017	0
OAM8	TEP62	TEP03	Comisana	-0.1089	-7.522	967	1203	13017	0
OAM8	TEP62	TEP03	Cyprus Fat Tail	-0.1166	-7.739	951	1201	13017	0
OAM8	TEP62	TEP03	Deccani	-0.1125	-7.812	955	1197	13017	0
OAM8	TEP62	TEP03	Engadine Red Sheep	-0.1007	-6.822	977	1196	13017	0
OAM8	TEP62	TEP03	Ethiopian Menz	-0.123	-8.386	952	1219	13017	0
OAM8	TEP62	TEP03	Finnsheep	-0.0964	-6.524	990	1201	13017	0
OAM8	TEP62	TEP03	Leccese	-0.1024	-7.228	975	1197	13017	0
OAM8	TEP62	TEP03	Norduz	-0.1104	-7.426	970	1210	13017	0
OAM8	TEP62	TEP03	Old Norwegian Spælsau	-0.0971	-6.466	980	1190	13017	0
OAM8	TEP62	TEP03	Sakız	-0.1093	-6.991	970	1208	13017	0
OAM8	TEP62	TEP03	Valais Blacknose Sheep	-0.0962	-6.488	984	1194	13017	0
OAM8	TEP62	TEP03	Valais Blacknose Sheep	-0.0987	-6.538	976	1189	13017	0
OAM8	TEP62	TEP83	Afshari	-0.11	-4.712	395	492	5353	0
OAM8	TEP62	TEP83	Australian Merino	-0.1002	-4.485	399	488	5353	0
OAM8	TEP62	TEP83	Changthangi	-0.1203	-5.156	387	493	5353	0
OAM8	TEP62	TEP83	Chios	-0.1151	-4.977	398	501	5353	0
OAM8	TEP62	TEP83	Comisana	-0.1066	-4.738	392	486	5353	0
OAM8	TEP62	TEP83	Cyprus Fat Tail	-0.1158	-4.959	388	489	5353	0
OAM8	TEP62	TEP83	Deccani	-0.125	-5.314	384	493	5353	0
OAM8	TEP62	TEP83	Engadine Red Sheep	-0.1047	-4.584	398	491	5353	0
OAM8	TEP62	TEP83	Ethiopian Menz	-0.1159	-5.03	391	493	5353	0
OAM8	TEP62	TEP83	Finnsheep	-0.1027	-4.521	399	490	5353	0
OAM8	TEP62	TEP83	Leccese	-0.0957	-4.312	398	482	5353	0
OAM8	TEP62	TEP83	Norduz	-0.1052	-4.52	398	492	5353	0
OAM8	TEP62	TEP83	Old Norwegian Spælsau	-0.1011	-4.392	396	485	5353	0
OAM8	TEP62	TEP83	Sakız	-0.1035	-4.253	400	492	5353	0
OAM8	TEP62	TEP83	Valais Blacknose Sheep	-0.1005	-4.398	391	479	5353	0
OAM8	TEP62	ULU31	Afshari	-0.0843	-4.351	573	678	7474	0
OAM8	TEP62	ULU31	Changthangi	-0.0908	-4.823	564	676	7474	0
OAM8	TEP62	ULU31	Comisana	-0.0825	-4.352	559	660	7474	0
OAM8	TEP62	ULU31	Cyprus Fat Tail	-0.0862	-4.299	568	675	7474	0
OAM8	TEP62	ULU31	Deccani	-0.086	-4.529	575	684	7474	0
OAM8	TEP62	ULU31	Ethiopian Menz	-0.1022	-5.25	552	677	7474	0
OAM8	TEP62	ULU31	Sakız	-0.0875	-4.305	565	673	7474	0
OAM8	TEP83	TEP03	Afshari	-0.152	-6.237	367	498	5047	0
OAM8	TEP83	TEP03	Bundner Oberlander Sheep	-0.1442	-5.976	369	493	5047	0
OAM8	TEP83	TEP03	Australian Merino	-0.1493	-6.425	366	494	5047	0
OAM8	TEP83	TEP03	Changthangi	-0.1601	-6.686	362	500	5047	0
OAM8	TEP83	TEP03	Chios	-0.1652	-6.727	360	503	5047	0
OAM8	TEP83	TEP03	Churra	-0.1432	-6.022	366	489	5047	0
OAM8	TEP83	TEP03	Comisana	-0.1539	-6.524	360	491	5047	0
OAM8	TEP83	TEP03	Cyprus Fat Tail	-0.1539	-6.052	362	494	5047	0
OAM8	TEP83	TEP03	Deccani	-0.1578	-6.412	361	497	5047	0
OAM8	TEP83	TEP03	Engadine Red Sheep	-0.1483	-6.253	369	497	5047	0
OAM8	TEP83	TEP03	Ethiopian Menz	-0.158	-6.537	369	507	5047	0
OAM8	TEP83	TEP03	Finnsheep	-0.1474	-6.062	373	502	5047	0
OAM8	TEP83	TEP03	Leccese	-0.1442	-6.043	366	489	5047	0
OAM8	TEP83	TEP03	Norduz	-0.1504	-6.243	366	496	5047	0
OAM8	TEP83	TEP03	Old Norwegian Spælsau	-0.144	-5.992	370	494	5047	0
OAM8	TEP83	TEP03	Sakız	-0.1596	-6.61	360	497	5047	0
OAM8	TEP83	TEP03	Valais Blacknose Sheep	-0.1436	-5.79	361	482	5047	0
OAM8	TEP83	TEP03	Valais Blacknose Sheep	-0.1492	-6.216	369	498	5047	0
OAM8	TEP83	TEP62	Chios	-0.0953	-4.317	414	501	5353	0
OAM8	TEP83	ULU31	Afshari	-0.1536	-5.427	225	306	3253	0
OAM8	TEP83	ULU31	Bundner Oberlander Sheep	-0.147	-5.278	224	301	3253	0
OAM8	TEP83	ULU31	Australian Merino	-0.1445	-5.166	227	303	3253	0
OAM8	TEP83	ULU31	Changthangi	-0.1567	-5.548	222	305	3253	0
OAM8	TEP83	ULU31	Chios	-0.1682	-5.911	222	312	3253	0
OAM8	TEP83	ULU31	Churra	-0.1494	-5.199	222	300	3253	0
OAM8	TEP83	ULU31	Comisana	-0.1522	-5.465	220	299	3253	0
OAM8	TEP83	ULU31	Cyprus Fat Tail	-0.1592	-5.477	226	311	3253	0
OAM8	TEP83	ULU31	Deccani	-0.1541	-5.18	226	308	3253	0
OAM8	TEP83	ULU31	Engadine Red Sheep	-0.1546	-5.533	223	304	3253	0
OAM8	TEP83	ULU31	Ethiopian Menz	-0.1654	-5.722	218	305	3253	0
OAM8	TEP83	ULU31	Finnsheep	-0.1553	-5.46	224	306	3253	0
OAM8	TEP83	ULU31	Leccese	-0.1497	-5.38	221	298	3253	0
OAM8	TEP83	ULU31	Norduz	-0.1468	-5.193	226	304	3253	0
OAM8	TEP83	ULU31	Old Norwegian Spælsau	-0.1438	-5.134	231	309	3253	0
OAM8	TEP83	ULU31	Sakız	-0.154	-5.203	223	305	3253	0
OAM8	TEP83	ULU31	Valais Blacknose Sheep	-0.1565	-5.449	214	293	3253	0
OAM8	TEP83	ULU31	Valais Blacknose Sheep	-0.1542	-5.155	224	306	3253	0
OAM8	ULU31	TEP03	Afshari	-0.102	-5.248	539	661	7167	0
OAM8	ULU31	TEP03	Australian Merino	-0.0808	-4.27	562	661	7167	0
OAM8	ULU31	TEP03	Changthangi	-0.1025	-5.291	545	669	7167	0
OAM8	ULU31	TEP03	Chios	-0.0913	-4.467	553	665	7167	0
OAM8	ULU31	TEP03	Comisana	-0.0819	-4.239	553	651	7167	0
OAM8	ULU31	TEP03	Cyprus Fat Tail	-0.1132	-5.649	532	668	7167	0
OAM8	ULU31	TEP03	Deccani	-0.1116	-5.589	538	674	7167	0
OAM8	ULU31	TEP03	Engadine Red Sheep	-0.0806	-4.21	560	658	7167	0
OAM8	ULU31	TEP03	Ethiopian Menz	-0.1038	-5.334	541	667	7167	0
OAM8	ULU31	TEP03	Finnsheep	-0.0822	-4.372	562	662	7167	0
OAM8	ULU31	TEP03	Norduz	-0.0959	-4.939	539	653	7167	0
OAM8	ULU31	TEP03	Sakız	-0.089	-4.436	554	662	7167	0
OAM8	ULU31	TEP83	Changthangi	-0.1252	-4.302	237	305	3253	0
OAM8	ULU31	TEP83	Cyprus Fat Tail	-0.1343	-4.339	238	311	3253	0
OAM8	ULU31	TEP83	Deccani	-0.1286	-4.293	238	308	3253	0
OAM8	ULU31	TEP83	Finnsheep	-0.1223	-4.234	240	306	3253	0
OAM8	ULU31	TEP83	Norduz	-0.1256	-4.295	236	304	3253	0
OAM8	ULU31	TEP83	Old Norwegian Spælsau	-0.1266	-4.539	240	309	3253	0
OAM8	TEP62	TEP83	Churra	-0.0901	-4.005	404	484	5353	0.0001
OAM8	TEP62	TEP83	Valais Blacknose Sheep	-0.0961	-4.077	404	489	5353	0.0001
OAM8	TEP62	ULU31	Australian Merino	-0.0756	-4.062	575	669	7474	0.0001
OAM8	TEP62	ULU31	Chios	-0.079	-4.023	575	674	7474	0.0001
OAM8	TEP62	ULU31	Engadine Red Sheep	-0.0777	-4.017	567	663	7474	0.0001
OAM8	TEP62	ULU31	Leccese	-0.0756	-4.019	566	659	7474	0.0001
OAM8	TEP62	ULU31	Norduz	-0.0771	-3.89	576	672	7474	0.0001
OAM8	TEP83	TEP62	Deccani	-0.0893	-3.896	412	493	5353	0.0001
OAM8	TEP83	TEP62	Ethiopian Menz	-0.0893	-4.057	413	493	5353	0.0001
OAM8	ULU31	TEP62	Deccani	-0.0783	-4.051	584	684	7474	0.0001
OAM8	ULU31	TEP83	Afshari	-0.1186	-4.044	241	306	3253	0.0001
OAM8	ULU31	TEP83	Bundner Oberlander Sheep	-0.1174	-4.055	238	301	3253	0.0001
OAM8	ULU31	TEP83	Chios	-0.1182	-4.01	246	312	3253	0.0001
OAM8	ULU31	TEP83	Ethiopian Menz	-0.1239	-4.114	237	305	3253	0.0001
OAM8	TEP62	ULU31	Old Norwegian Spælsau	-0.0725	-3.75	571	660	7474	0.0002
OAM8	TEP83	TEP62	Changthangi	-0.0848	-3.774	416	493	5353	0.0002
OAM8	TEP83	TEP62	Comisana	-0.0798	-3.745	414	486	5353	0.0002
OAM8	TEP83	TEP62	Cyprus Fat Tail	-0.0835	-3.737	414	489	5353	0.0002
OAM8	ULU31	TEP03	Bundner Oberlander Sheep	-0.0767	-3.85	564	658	7167	0.0002
OAM8	ULU31	TEP03	Churra	-0.0735	-3.815	559	647	7167	0.0002
OAM8	ULU31	TEP03	Leccese	-0.074	-3.843	561	650	7167	0.0002
OAM8	ULU31	TEP03	Old Norwegian Spælsau	-0.0742	-3.837	567	657	7167	0.0002
OAM8	ULU31	TEP62	Cyprus Fat Tail	-0.0771	-3.85	579	675	7474	0.0002
OAM8	ULU31	TEP83	Engadine Red Sheep	-0.1107	-3.836	243	304	3253	0.0002
OAM8	TEP62	TEP83	Bundner Oberlander Sheep	-0.0883	-3.712	408	487	5353	0.0003
OAM8	TEP62	ULU31	Churra	-0.0694	-3.667	573	658	7474	0.0003
OAM8	TEP62	ULU31	Finnsheep	-0.0685	-3.651	582	668	7474	0.0003
OAM8	TEP62	ULU31	Valais Blacknose Sheep	-0.0726	-3.677	561	649	7474	0.0003
OAM8	TEP83	TEP62	Afshari	-0.0811	-3.713	418	492	5353	0.0003
OAM8	TEP83	TEP62	Sakız	-0.0825	-3.624	417	492	5353	0.0003
OAM8	ULU31	TEP62	Changthangi	-0.0698	-3.678	588	676	7474	0.0003
OAM8	ULU31	TEP83	Australian Merino	-0.1061	-3.696	245	303	3253	0.0003
OAM8	ULU31	TEP83	Comisana	-0.108	-3.705	241	299	3253	0.0003
OAM8	TEP83	TEP62	Australian Merino	-0.0746	-3.562	420	488	5353	0.0004
OAM8	TEP83	TEP62	Engadine Red Sheep	-0.0765	-3.556	421	491	5353	0.0004
OAM8	ULU31	TEP62	Afshari	-0.068	-3.552	592	678	7474	0.0004
OAM8	ULU31	TEP62	Ethiopian Menz	-0.0686	-3.57	590	677	7474	0.0004
OAM8	ULU31	TEP83	Sakız	-0.1085	-3.596	245	305	3253	0.0004
OAM8	TEP83	TEP62	Bundner Oberlander Sheep	-0.0758	-3.512	418	487	5353	0.0005
OAM8	TEP83	TEP62	Norduz	-0.0778	-3.508	421	492	5353	0.0005
OAM8	TEP62	ULU31	Valais Blacknose Sheep	-0.071	-3.482	569	656	7474	0.0006
OAM8	TEP83	TEP62	Churra	-0.0751	-3.454	416	484	5353	0.0006
OAM8	TEP83	TEP62	Finnsheep	-0.0751	-3.476	421	490	5353	0.0006
OAM8	TEP83	TEP62	Old Norwegian Spælsau	-0.0746	-3.406	417	485	5353	0.0007
OAM8	ULU31	TEP83	Churra	-0.0991	-3.396	246	300	3253	0.0008
OAM8	ULU31	TEP83	Leccese	-0.096	-3.32	246	298	3253	0.001
OAM8	TEP83	TEP62	Valais Blacknose Sheep	-0.0751	-3.287	421	489	5353	0.0011
OAM8	TEP62	ULU31	Bundner Oberlander Sheep	-0.0631	-3.236	579	657	7474	0.0013
OAM8	ULU31	TEP62	Norduz	-0.0632	-3.193	592	672	7474	0.0015
OAM8	TEP83	TEP62	Leccese	-0.0664	-3.136	422	482	5353	0.0019
OAM8	TEP83	TEP62	Valais Blacknose Sheep	-0.0689	-3.128	417	479	5353	0.0019
OAM8	ULU31	TEP03	Valais Blacknose Sheep	-0.0621	-3.116	566	641	7167	0.002
OAM8	ULU31	TEP83	Valais Blacknose Sheep	-0.0972	-3.117	252	306	3253	0.002
OAM8	ULU31	TEP03	Valais Blacknose Sheep	-0.0634	-3.1	570	647	7167	0.0021
OAM8	ULU31	TEP83	Valais Blacknose Sheep	-0.0872	-2.956	246	293	3253	0.0033
OAM8	ULU31	TEP62	Chios	-0.0563	-2.846	602	674	7474	0.0047
OAM8	ULU31	TEP62	Sakız	-0.0546	-2.773	603	673	7474	0.0058
OAM8	ULU31	TEP62	Finnsheep	-0.0491	-2.589	605	668	7474	0.01
OAM8	ULU31	TEP62	Engadine Red Sheep	-0.0475	-2.447	603	663	7474	0.015
OAM8	ULU31	TEP62	Australian Merino	-0.0457	-2.431	611	669	7474	0.0156
OAM8	ULU31	TEP62	Comisana	-0.0466	-2.426	601	660	7474	0.0157
OAM8	ULU31	TEP62	Bundner Oberlander Sheep	-0.0419	-2.16	604	657	7474	0.0315
OAM8	ULU31	TEP62	Churra	-0.0416	-2.126	606	658	7474	0.0341
OAM8	ULU31	TEP62	Old Norwegian Spælsau	-0.0406	-2.11	608	660	7474	0.0353
OAM8	ULU31	TEP62	Leccese	-0.0397	-2.063	609	659	7474	0.0395
OAM8	ULU31	TEP62	Valais Blacknose Sheep	-0.0317	-1.543	615	656	7474	0.1234
OAM8	ULU31	TEP62	Valais Blacknose Sheep	-0.03	-1.519	612	649	7474	0.1288

## Sheet: C
D-statistics results of the form D(Outgroup, Modern; ANS1, ANS2). OAM8 is an Argali sheep individual representing the outgroup.
Outgroup	Pop1	Pop2	Pop3	D-stats	Z-score	BABA	ABBA	#SNPs used	Adjusted p-value
OAM8	Afshari	TEP03	TEP62	-0.0265	-1.795	962	1014	13017	0.4826
OAM8	Changthangi	TEP03	TEP62	-0.0261	-1.721	954	1005	13017	0.4826
OAM8	Chios	TEP03	TEP62	-0.0274	-1.828	966	1021	13017	0.4826
OAM8	Comisana	TEP03	TEP62	-0.0227	-1.593	967	1012	13017	0.4826
OAM8	Cyprus Fat Tail	TEP03	TEP62	-0.0301	-1.988	951	1010	13017	0.4826
OAM8	Deccani	TEP03	TEP62	-0.0263	-1.748	955	1007	13017	0.4826
OAM8	Sakız	TEP03	TEP62	-0.0277	-1.844	970	1025	13017	0.4826
OAM8	Australian Merino	TEP62	ULU31	0.0299	1.609	611	575	7474	0.4826
OAM8	Changthangi	TEP62	TEP83	0.0358	1.559	416	387	5353	0.4826
OAM8	Churra	TEP62	ULU31	0.0279	1.552	606	573	7474	0.4826
OAM8	Comisana	TEP62	ULU31	0.0361	1.964	601	559	7474	0.4826
OAM8	Deccani	TEP62	TEP83	0.0361	1.573	412	384	5353	0.4826
OAM8	Engadine Red Sheep	TEP62	ULU31	0.0303	1.66	603	567	7474	0.4826
OAM8	Ethiopian Menz	TEP62	ULU31	0.0338	1.818	590	552	7474	0.4826
OAM8	Leccese	TEP62	ULU31	0.036	1.944	609	566	7474	0.4826
OAM8	Old Norwegian Spælsau	TEP62	ULU31	0.032	1.767	608	571	7474	0.4826
OAM8	Sakız	TEP62	ULU31	0.033	1.72	603	565	7474	0.4826
OAM8	Valais Blacknose Sheep	TEP62	ULU31	0.0427	2.248	612	561	7474	0.4826
OAM8	Valais Blacknose Sheep	TEP62	ULU31	0.0393	1.999	615	569	7474	0.4826
OAM8	Chios	TEP83	ULU31	0.051	1.79	246	222	3253	0.4826
OAM8	Churra	TEP83	ULU31	0.0511	1.852	246	222	3253	0.4826
OAM8	Comisana	TEP83	ULU31	0.045	1.601	241	220	3253	0.4826
OAM8	Engadine Red Sheep	TEP83	ULU31	0.0446	1.638	243	223	3253	0.4826
OAM8	Leccese	TEP83	ULU31	0.0545	2.001	246	221	3253	0.4826
OAM8	Sakız	TEP83	ULU31	0.0463	1.579	245	223	3253	0.4826
OAM8	Valais Blacknose Sheep	TEP83	ULU31	0.0703	2.424	246	214	3253	0.4826
OAM8	Valais Blacknose Sheep	TEP83	ULU31	0.0578	2.03	252	224	3253	0.4826
OAM8	Ethiopian Menz	TEP03	TEP62	-0.0214	-1.411	952	994	13017	0.4927
OAM8	Leccese	TEP03	TEP62	-0.0209	-1.476	975	1016	13017	0.4927
OAM8	Norduz	TEP03	TEP62	-0.0216	-1.414	970	1013	13017	0.4927
OAM8	Valais Blacknose Sheep	TEP03	TEP62	-0.0212	-1.391	976	1018	13017	0.4927
OAM8	Cyprus Fat Tail	TEP62	TEP83	0.0326	1.399	414	388	5353	0.4927
OAM8	Leccese	TEP62	TEP83	0.0295	1.406	422	398	5353	0.4927
OAM8	Valais Blacknose Sheep	TEP62	TEP83	0.0319	1.461	417	391	5353	0.4927
OAM8	Australian Merino	TEP83	ULU31	0.0391	1.418	245	227	3253	0.4927
OAM8	Ethiopian Menz	TEP83	ULU31	0.0424	1.463	237	218	3253	0.4927
OAM8	Australian Merino	TEP03	TEP62	-0.0187	-1.364	980	1018	13017	0.4961
OAM8	Churra	TEP03	ULU31	0.0211	1.154	559	535	7167	0.4961
OAM8	Engadine Red Sheep	TEP03	TEP62	-0.0162	-1.15	977	1010	13017	0.4961
OAM8	Old Norwegian Spælsau	TEP03	ULU31	0.0207	1.14	567	544	7167	0.4961
OAM8	Valais Blacknose Sheep	TEP03	ULU31	0.0236	1.236	566	540	7167	0.4961
OAM8	Valais Blacknose Sheep	TEP03	ULU31	0.0232	1.184	570	544	7167	0.4961
OAM8	Afshari	TEP62	TEP83	0.0291	1.281	418	395	5353	0.4961
OAM8	Bundner Oberlander Sheep	TEP62	ULU31	0.0213	1.133	604	579	7474	0.4961
OAM8	Australian Merino	TEP62	TEP83	0.0259	1.234	420	399	5353	0.4961
OAM8	Changthangi	TEP62	ULU31	0.0211	1.139	588	564	7474	0.4961
OAM8	Chios	TEP62	ULU31	0.0228	1.148	602	575	7474	0.4961
OAM8	Comisana	TEP62	TEP83	0.027	1.246	414	392	5353	0.4961
OAM8	Engadine Red Sheep	TEP62	TEP83	0.0284	1.341	421	398	5353	0.4961
OAM8	Ethiopian Menz	TEP62	TEP83	0.0269	1.208	413	391	5353	0.4961
OAM8	Finnsheep	TEP62	TEP83	0.0279	1.307	421	399	5353	0.4961
OAM8	Norduz	TEP62	TEP83	0.0276	1.221	421	398	5353	0.4961
OAM8	Old Norwegian Spælsau	TEP62	TEP83	0.0267	1.22	417	396	5353	0.4961
OAM8	Afshari	TEP83	ULU31	0.0356	1.261	241	225	3253	0.4961
OAM8	Changthangi	TEP83	ULU31	0.0321	1.153	237	222	3253	0.4961
OAM8	Finnsheep	TEP83	ULU31	0.0336	1.203	240	224	3253	0.4961
OAM8	Bundner Oberlander Sheep	TEP83	ULU31	0.0301	1.102	238	224	3253	0.5125
OAM8	Finnsheep	TEP62	ULU31	0.0195	1.073	605	582	7474	0.5275
OAM8	Valais Blacknose Sheep	TEP03	TEP62	-0.0154	-1.042	984	1015	13017	0.5444
OAM8	Deccani	TEP03	ULU31	-0.0187	-0.978	538	559	7167	0.5809
OAM8	Finnsheep	TEP03	TEP62	-0.0141	-0.979	990	1018	13017	0.5809
OAM8	Old Norwegian Spælsau	TEP03	TEP62	-0.0134	-0.924	980	1006	13017	0.6112
OAM8	Sakız	TEP62	TEP83	0.0212	0.922	417	400	5353	0.6112
OAM8	Valais Blacknose Sheep	TEP62	TEP83	0.0212	0.905	421	404	5353	0.6167
OAM8	Afshari	TEP62	ULU31	0.0163	0.859	592	573	7474	0.62
OAM8	Chios	TEP62	TEP83	0.02	0.884	414	398	5353	0.62
OAM8	Cyprus Fat Tail	TEP83	ULU31	0.0255	0.869	238	226	3253	0.62
OAM8	Deccani	TEP83	ULU31	0.026	0.877	238	226	3253	0.62
OAM8	Churra	TEP03	TEP62	-0.0119	-0.839	985	1009	13017	0.6284
OAM8	Cyprus Fat Tail	TEP03	ULU31	-0.016	-0.816	532	550	7167	0.6395
OAM8	Afshari	TEP03	ULU31	-0.0149	-0.785	539	555	7167	0.6578
OAM8	Norduz	TEP83	ULU31	0.0216	0.761	236	226	3253	0.67
OAM8	Bundner Oberlander Sheep	TEP03	TEP62	-0.0107	-0.73	993	1014	13017	0.6727
OAM8	Leccese	TEP03	ULU31	0.0136	0.73	561	546	7167	0.6727
OAM8	Old Norwegian Spælsau	TEP03	TEP83	0.0174	0.726	370	357	5047	0.6727
OAM8	Norduz	TEP62	ULU31	0.014	0.717	592	576	7474	0.6727
OAM8	Bundner Oberlander Sheep	TEP03	ULU31	0.0132	0.692	564	550	7167	0.677
OAM8	Churra	TEP62	TEP83	0.0151	0.699	416	404	5353	0.677
OAM8	Ethiopian Menz	TEP03	ULU31	0.0127	0.664	541	528	7167	0.6927
OAM8	Comisana	TEP03	ULU31	0.0118	0.643	553	540	7167	0.6936
OAM8	Old Norwegian Spælsau	TEP83	ULU31	0.0175	0.648	240	231	3253	0.6936
OAM8	Engadine Red Sheep	TEP03	ULU31	0.0114	0.632	560	547	7167	0.6946
OAM8	Australian Merino	TEP03	ULU31	0.0109	0.602	562	550	7167	0.7029
OAM8	Ethiopian Menz	TEP03	TEP83	0.015	0.605	369	358	5047	0.7029
OAM8	Finnsheep	TEP03	TEP83	0.0144	0.593	373	363	5047	0.7029
OAM8	Bundner Oberlander Sheep	TEP62	TEP83	0.0126	0.563	418	408	5353	0.7201
OAM8	Cyprus Fat Tail	TEP62	ULU31	0.0092	0.472	579	568	7474	0.7907
OAM8	Finnsheep	TEP03	ULU31	0.0082	0.454	562	553	7167	0.7975
OAM8	Chios	TEP03	TEP83	-0.0104	-0.422	360	368	5047	0.8155
OAM8	Deccani	TEP62	ULU31	0.0078	0.413	584	575	7474	0.8155
OAM8	Sakız	TEP03	ULU31	0.0073	0.379	554	546	7167	0.8363
OAM8	Churra	TEP03	TEP83	0.0079	0.34	366	361	5047	0.8449
OAM8	Engadine Red Sheep	TEP03	TEP83	0.0081	0.338	369	363	5047	0.8449
OAM8	Sakız	TEP03	TEP83	-0.0083	-0.34	360	366	5047	0.8449
OAM8	Afshari	TEP03	TEP83	0.0079	0.325	367	361	5047	0.8472
OAM8	Norduz	TEP03	ULU31	-0.006	-0.313	539	546	7167	0.8486
OAM8	Norduz	TEP03	TEP83	0.0069	0.276	366	361	5047	0.8713
OAM8	Changthangi	TEP03	TEP83	0.006	0.249	362	358	5047	0.8853
OAM8	Changthangi	TEP03	ULU31	0.0036	0.194	545	541	7167	0.9231
OAM8	Leccese	TEP03	TEP83	0.0041	0.174	366	363	5047	0.9308
OAM8	Bundner Oberlander Sheep	TEP03	TEP83	-0.0038	-0.155	369	371	5047	0.9376
OAM8	Australian Merino	TEP03	TEP83	-0.0015	-0.065	366	367	5047	0.9758
OAM8	Chios	TEP03	ULU31	0.0018	0.093	553	551	7167	0.9758
OAM8	Comisana	TEP03	TEP83	-0.002	-0.085	360	361	5047	0.9758
OAM8	Deccani	TEP03	TEP83	-0.0013	-0.053	361	362	5047	0.9758
OAM8	Valais Blacknose Sheep	TEP03	TEP83	0.0014	0.059	361	360	5047	0.9758
OAM8	Valais Blacknose Sheep	TEP03	TEP83	0.001	0.039	369	368	5047	0.9779
OAM8	Cyprus Fat Tail	TEP03	TEP83	0.0001	0.004	362	362	5047	0.9968

## Sheet: D
D-statistics results of the form D(Outgroup, ANS1; ANS2, ANS3). OAM8 is an Argali sheep individual representing the outgroup.
Outgroup	Pop1	Pop2	Pop3	D-stats	Z-score	BABA	ABBA	#SNPs used	Adjusted p-value
OAM8	TEP83	TEP03	TEP62	-0.08	-2.445	334	392	4936	0.1008
OAM8	ULU31	TEP62	TEP83	0.1018	2.391	254	207	3215	0.1008
OAM8	TEP83	TEP62	ULU31	0.0694	1.901	254	221	3215	0.2292
OAM8	TEP03	TEP62	TEP83	0.0602	1.728	392	347	4936	0.252
OAM8	ULU31	TEP03	TEP62	-0.0309	-1.132	511	544	7032	0.6183
OAM8	TEP62	TEP03	ULU31	-0.0244	-0.898	511	536	7032	0.7384
OAM8	TEP62	TEP83	ULU31	-0.0325	-0.74	207	221	3215	0.7874
OAM8	TEP62	TEP03	TEP83	-0.0199	-0.564	334	347	4936	0.8591
OAM8	TEP03	TEP62	ULU31	0.0065	0.238	544	536	7032	0.9848
OAM8	TEP03	TEP83	ULU31	-0.0043	-0.097	225	227	3168	0.9848
OAM8	TEP83	TEP03	ULU31	-0.0035	-0.083	226	227	3168	0.9848
OAM8	ULU31	TEP03	TEP83	0.0008	0.019	226	225	3168	0.9848

## Sheet: E
D-statistics results of the form D(Outgroup, ANS; European, Non-European). OAM8 is an Argali sheep individual representing the outgroup.
Outgroup	Pop1	Pop2	Pop3	D-stats	Z-score	BABA	ABBA	#SNPs used	Adjusted p-value
OAM8	ANS	Bundner Oberlander Sheep	Changthangi	-0.0222	-4.354	1603	1676	20790	0.0005
OAM8	ANS	Bundner Oberlander Sheep	Deccani	-0.0248	-4.5	1600	1681	20790	0.0005
OAM8	ANS	Bundner Oberlander Sheep	Ethiopian Menz	-0.0231	-4.066	1613	1690	20790	0.0013
OAM8	ANS	Bundner Oberlander Sheep	Cyprus Fat Tail	-0.0239	-3.846	1597	1675	20790	0.0024
OAM8	ANS	Bundner Oberlander Sheep	Afshari	-0.019	-3.652	1609	1672	20790	0.0029
OAM8	ANS	Bundner Oberlander Sheep	Norduz	-0.0204	-3.641	1607	1674	20790	0.0029
OAM8	ANS	Old Norwegian Spælsau	Changthangi	-0.0192	-3.665	1608	1671	20790	0.0029
OAM8	ANS	Old Norwegian Spælsau	Deccani	-0.0217	-3.628	1617	1689	20790	0.0029
OAM8	ANS	Valais Blacknose Sheep	Deccani	-0.021	-3.556	1604	1673	20790	0.0033
OAM8	ANS	Finnsheep	Deccani	-0.018	-3.423	1606	1665	20790	0.005
OAM8	ANS	Old Norwegian Spælsau	Ethiopian Menz	-0.0199	-3.337	1642	1709	20790	0.0056
OAM8	ANS	Valais Blacknose Sheep	Deccani	-0.0198	-3.361	1615	1680	20790	0.0056
OAM8	ANS	Finnsheep	Changthangi	-0.0155	-3.275	1601	1651	20790	0.0065
OAM8	ANS	Old Norwegian Spælsau	Cyprus Fat Tail	-0.0207	-3.241	1620	1689	20790	0.0068
OAM8	ANS	Valais Blacknose Sheep	Changthangi	-0.0184	-3.186	1605	1665	20790	0.0068
OAM8	ANS	Valais Blacknose Sheep	Cyprus Fat Tail	-0.0201	-3.189	1600	1666	20790	0.0068
OAM8	ANS	Valais Blacknose Sheep	Ethiopian Menz	-0.0193	-3.213	1621	1684	20790	0.0068
OAM8	ANS	Valais Blacknose Sheep	Changthangi	-0.0171	-3.142	1621	1677	20790	0.0075
OAM8	ANS	Leccese	Deccani	-0.0156	-3.028	1610	1661	20790	0.0096
OAM8	ANS	Valais Blacknose Sheep	Cyprus Fat Tail	-0.0189	-3.02	1607	1669	20790	0.0096
OAM8	ANS	Valais Blacknose Sheep	Ethiopian Menz	-0.0182	-3.049	1624	1684	20790	0.0096
OAM8	ANS	Old Norwegian Spælsau	Norduz	-0.0173	-2.996	1628	1686	20790	0.0099
OAM8	ANS	Finnsheep	Ethiopian Menz	-0.0162	-2.97	1633	1687	20790	0.0104
OAM8	ANS	Finnsheep	Cyprus Fat Tail	-0.0169	-2.895	1621	1677	20790	0.0126
OAM8	ANS	Leccese	Changthangi	-0.0129	-2.84	1616	1658	20790	0.0144
OAM8	ANS	Australian Merino	Deccani	-0.0143	-2.825	1625	1672	20790	0.0145
OAM8	ANS	Old Norwegian Spælsau	Afshari	-0.0159	-2.794	1630	1683	20790	0.0154
OAM8	ANS	Leccese	Ethiopian Menz	-0.014	-2.694	1625	1671	20790	0.0202
OAM8	ANS	Valais Blacknose Sheep	Norduz	-0.0167	-2.67	1604	1658	20790	0.0209
OAM8	ANS	Australian Merino	Changthangi	-0.0117	-2.656	1631	1670	20790	0.0211
OAM8	ANS	Valais Blacknose Sheep	Afshari	-0.0153	-2.638	1608	1658	20790	0.0215
OAM8	ANS	Leccese	Cyprus Fat Tail	-0.0147	-2.617	1607	1654	20790	0.0222
OAM8	ANS	Valais Blacknose Sheep	Norduz	-0.0155	-2.602	1616	1667	20790	0.0225
OAM8	ANS	Valais Blacknose Sheep	Afshari	-0.0141	-2.556	1619	1665	20790	0.0249
OAM8	ANS	Australian Merino	Ethiopian Menz	-0.0128	-2.533	1631	1674	20790	0.0258
OAM8	ANS	Finnsheep	Norduz	-0.0135	-2.52	1621	1665	20790	0.0261
OAM8	ANS	Australian Merino	Cyprus Fat Tail	-0.0134	-2.405	1619	1663	20790	0.035
OAM8	ANS	Engadine Red Sheep	Deccani	-0.0126	-2.382	1622	1663	20790	0.0363
OAM8	ANS	Finnsheep	Afshari	-0.0122	-2.348	1623	1663	20790	0.0387
OAM8	ANS	Churra	Deccani	-0.0121	-2.321	1617	1657	20790	0.0406
OAM8	ANS	Leccese	Norduz	-0.0112	-2.166	1611	1648	20790	0.0591
OAM8	ANS	Comisana	Deccani	-0.0105	-2.146	1611	1645	20790	0.0607
OAM8	ANS	Bundner Oberlander Sheep	Chios	-0.0128	-2.119	1613	1655	20790	0.0634
OAM8	ANS	Leccese	Afshari	-0.0099	-2.066	1614	1647	20790	0.0706
OAM8	ANS	Engadine Red Sheep	Changthangi	-0.0099	-2.05	1624	1656	20790	0.0718
OAM8	ANS	Bundner Oberlander Sheep	Sakız	-0.0123	-2.022	1606	1646	20790	0.0735
OAM8	ANS	Churra	Ethiopian Menz	-0.0105	-2.013	1621	1655	20790	0.0735
OAM8	ANS	Engadine Red Sheep	Ethiopian Menz	-0.0109	-2.023	1638	1674	20790	0.0735
OAM8	ANS	Churra	Changthangi	-0.0094	-1.983	1626	1657	20790	0.0772
OAM8	ANS	Churra	Cyprus Fat Tail	-0.0112	-1.975	1607	1643	20790	0.0772
OAM8	ANS	Australian Merino	Norduz	-0.01	-1.943	1626	1659	20790	0.0804
OAM8	ANS	Engadine Red Sheep	Cyprus Fat Tail	-0.0116	-1.941	1620	1658	20790	0.0804
OAM8	ANS	Australian Merino	Afshari	-0.0087	-1.864	1626	1654	20790	0.0941
OAM8	ANS	Comisana	Ethiopian Menz	-0.009	-1.758	1614	1643	20790	0.1167
OAM8	ANS	Comisana	Cyprus Fat Tail	-0.0097	-1.748	1601	1632	20790	0.117
OAM8	ANS	Comisana	Changthangi	-0.0079	-1.714	1619	1645	20790	0.1236
OAM8	ANS	Old Norwegian Spælsau	Chios	-0.0097	-1.618	1635	1667	20790	0.1483
OAM8	ANS	Engadine Red Sheep	Norduz	-0.0082	-1.524	1626	1653	20790	0.1759
OAM8	ANS	Churra	Norduz	-0.0077	-1.469	1615	1640	20790	0.1923
OAM8	ANS	Valais Blacknose Sheep	Chios	-0.009	-1.445	1611	1640	20790	0.1979
OAM8	ANS	Old Norwegian Spælsau	Sakız	-0.0092	-1.421	1634	1665	20790	0.2037
OAM8	ANS	Engadine Red Sheep	Afshari	-0.0068	-1.36	1626	1648	20790	0.2219
OAM8	ANS	Valais Blacknose Sheep	Sakız	-0.0085	-1.357	1605	1633	20790	0.2219
OAM8	ANS	Valais Blacknose Sheep	Chios	-0.0079	-1.325	1613	1639	20790	0.2315
OAM8	ANS	Churra	Afshari	-0.0063	-1.299	1619	1640	20790	0.2387
OAM8	ANS	Comisana	Norduz	-0.0062	-1.271	1603	1623	20790	0.2469
OAM8	ANS	Valais Blacknose Sheep	Sakız	-0.0074	-1.18	1610	1634	20790	0.2842
OAM8	ANS	Comisana	Afshari	-0.0048	-1.058	1607	1623	20790	0.3412
OAM8	ANS	Finnsheep	Chios	-0.0059	-1.02	1633	1652	20790	0.3568
OAM8	ANS	Finnsheep	Sakız	-0.0054	-0.888	1630	1648	20790	0.428
OAM8	ANS	Leccese	Chios	-0.0035	-0.671	1613	1624	20790	0.5659
OAM8	ANS	Leccese	Sakız	-0.003	-0.557	1610	1620	20790	0.6417
OAM8	ANS	Australian Merino	Chios	-0.0023	-0.444	1632	1639	20790	0.72
OAM8	ANS	Comisana	Sakız	0.0021	0.401	1611	1605	20790	0.7442
OAM8	ANS	Australian Merino	Sakız	-0.0019	-0.34	1626	1632	20790	0.7828
OAM8	ANS	Comisana	Chios	0.0016	0.326	1618	1613	20790	0.7836
OAM8	ANS	Churra	Sakız	0.0005	0.094	1617	1616	20790	0.9529
OAM8	ANS	Engadine Red Sheep	Chios	-0.0005	-0.089	1630	1632	20790	0.9529
OAM8	ANS	Churra	Chios	0	0.007	1624	1624	20790	0.9976
OAM8	ANS	Engadine Red Sheep	Sakız	0	-0.003	1629	1629	20790	0.9976

## Sheet: F
D-statistics results of the form D(Outgroup, OBI; Modern1, Modern2). OAM8 is an Argali sheep individual representing the outgroup.
Outgroup	Pop1	Pop2	Pop3	D-stats	Z-score	BABA	ABBA	#SNPs used	Adjusted p-value
OAM8	OBI	Comisana	Changthangi	0.0556	3.549	191	171	2253	0.0123
OAM8	OBI	Comisana	Deccani	0.0607	3.633	191	170	2253	0.0123
OAM8	OBI	Leccese	Changthangi	0.0543	3.491	193	173	2253	0.0123
OAM8	OBI	Leccese	Deccani	0.059	3.539	194	172	2253	0.0123
OAM8	OBI	Changthangi	Ethiopian Menz	-0.0632	-3.449	168	190	2253	0.0123
OAM8	OBI	Cyprus Fat Tail	Deccani	0.0626	3.59	187	165	2253	0.0123
OAM8	OBI	Deccani	Ethiopian Menz	-0.0689	-3.806	165	189	2253	0.0123
OAM8	OBI	Changthangi	Cyprus Fat Tail	-0.0574	-3.393	167	187	2253	0.0132
OAM8	OBI	Valais Blacknose Sheep	Deccani	0.0622	3.349	194	171	2253	0.0138
OAM8	OBI	Australian Merino	Deccani	0.0544	3.255	193	173	2253	0.0173
OAM8	OBI	Bundner Oberlander Sheep	Changthangi	0.055	3.174	192	172	2253	0.0192
OAM8	OBI	Valais Blacknose Sheep	Changthangi	0.0573	3.176	193	172	2253	0.0192
OAM8	OBI	Australian Merino	Changthangi	0.0495	3.138	192	174	2253	0.02
OAM8	OBI	Bundner Oberlander Sheep	Deccani	0.0596	3.086	193	172	2253	0.0207
OAM8	OBI	Churra	Deccani	0.0525	3.089	192	172	2253	0.0207
OAM8	OBI	Churra	Changthangi	0.0476	2.994	191	174	2253	0.0263
OAM8	OBI	Engadine Red Sheep	Deccani	0.0515	2.926	194	175	2253	0.0309
OAM8	OBI	Engadine Red Sheep	Changthangi	0.047	2.833	192	175	2253	0.0383
OAM8	OBI	Afshari	Ethiopian Menz	-0.046	-2.823	166	182	2253	0.0383
OAM8	OBI	Comisana	Afshari	0.0378	2.526	186	173	2253	0.0872
OAM8	OBI	Finnsheep	Leccese	-0.0354	-2.492	174	187	2253	0.0872
OAM8	OBI	Leccese	Afshari	0.0365	2.481	188	175	2253	0.0872
OAM8	OBI	Deccani	Sakız	-0.0528	-2.501	170	189	2253	0.0872
OAM8	OBI	Ethiopian Menz	Norduz	0.0431	2.456	182	167	2253	0.0896
OAM8	OBI	Changthangi	Sakız	-0.0479	-2.43	170	187	2253	0.0924
OAM8	OBI	Comisana	Finnsheep	0.0362	2.375	187	174	2253	0.1033
OAM8	OBI	Afshari	Cyprus Fat Tail	-0.0391	-2.338	169	183	2253	0.1099
OAM8	OBI	Chios	Deccani	0.0449	2.309	187	171	2253	0.1144
OAM8	OBI	Australian Merino	Finnsheep	0.0308	2.275	185	174	2253	0.1168
OAM8	OBI	Finnsheep	Valais Blacknose Sheep	-0.0388	-2.285	172	186	2253	0.1168
OAM8	OBI	Valais Blacknose Sheep	Deccani	0.0453	2.236	191	174	2253	0.1251
OAM8	OBI	Valais Blacknose Sheep	Afshari	0.0393	2.206	189	175	2253	0.1309
OAM8	OBI	Bundner Oberlander Sheep	Afshari	0.0369	2.182	188	175	2253	0.133
OAM8	OBI	Changthangi	Chios	-0.0401	-2.176	171	186	2253	0.133
OAM8	OBI	Finnsheep	Ethiopian Menz	-0.042	-2.163	178	193	2253	0.1335
OAM8	OBI	Bundner Oberlander Sheep	Finnsheep	0.0361	2.137	186	173	2253	0.1369
OAM8	OBI	Comisana	Norduz	0.0351	2.12	186	173	2253	0.1369
OAM8	OBI	Leccese	Norduz	0.0341	2.122	186	174	2253	0.1369
OAM8	OBI	Australian Merino	Afshari	0.0317	2.109	188	176	2253	0.1371
OAM8	OBI	Valais Blacknose Sheep	Changthangi	0.0407	2.058	189	174	2253	0.1514
OAM8	OBI	Churra	Finnsheep	0.0288	2.034	184	174	2253	0.1566
OAM8	OBI	Cyprus Fat Tail	Norduz	0.0366	2.003	181	168	2253	0.1646
OAM8	OBI	Churra	Afshari	0.0296	1.941	187	176	2253	0.1854
OAM8	OBI	Engadine Red Sheep	Finnsheep	0.0282	1.915	185	175	2253	0.1854
OAM8	OBI	Leccese	Old Norwegian Spælsau	0.029	1.93	188	177	2253	0.1854
OAM8	OBI	Valais Blacknose Sheep	Norduz	0.0365	1.913	190	176	2253	0.1854
OAM8	OBI	Bundner Oberlander Sheep	Norduz	0.0342	1.863	188	175	2253	0.1995
OAM8	OBI	Old Norwegian Spælsau	Ethiopian Menz	-0.036	-1.862	179	193	2253	0.1995
OAM8	OBI	Finnsheep	Cyprus Fat Tail	-0.0358	-1.849	179	192	2253	0.2013
OAM8	OBI	Comisana	Old Norwegian Spælsau	0.0299	1.833	188	177	2253	0.2019
OAM8	OBI	Engadine Red Sheep	Afshari	0.0292	1.821	188	177	2253	0.2019
OAM8	OBI	Old Norwegian Spælsau	Valais Blacknose Sheep	-0.0323	-1.824	175	187	2253	0.2019
OAM8	OBI	Australian Merino	Norduz	0.0291	1.762	187	177	2253	0.2254
OAM8	OBI	Australian Merino	Old Norwegian Spælsau	0.0245	1.681	186	177	2253	0.2602
OAM8	OBI	Old Norwegian Spælsau	Deccani	0.0299	1.677	189	178	2253	0.2602
OAM8	OBI	Bundner Oberlander Sheep	Old Norwegian Spælsau	0.0297	1.667	186	175	2253	0.2607
OAM8	OBI	Afshari	Deccani	0.024	1.659	178	170	2253	0.2607
OAM8	OBI	Old Norwegian Spælsau	Changthangi	0.0254	1.599	186	177	2253	0.2897
OAM8	OBI	Old Norwegian Spælsau	Cyprus Fat Tail	-0.03	-1.582	179	191	2253	0.2947
OAM8	OBI	Engadine Red Sheep	Norduz	0.0265	1.551	188	178	2253	0.2984
OAM8	OBI	Afshari	Sakız	-0.0299	-1.556	171	182	2253	0.2984
OAM8	OBI	Deccani	Norduz	-0.0267	-1.56	170	179	2253	0.2984
OAM8	OBI	Churra	Norduz	0.0268	1.516	187	178	2253	0.3145
OAM8	OBI	Churra	Old Norwegian Spælsau	0.0224	1.469	185	177	2253	0.3391
OAM8	OBI	Engadine Red Sheep	Old Norwegian Spælsau	0.022	1.406	186	178	2253	0.3757
OAM8	OBI	Finnsheep	Deccani	0.0242	1.39	187	178	2253	0.3757
OAM8	OBI	Finnsheep	Sakız	-0.0279	-1.391	176	186	2253	0.3757
OAM8	OBI	Afshari	Changthangi	0.0188	1.336	178	172	2253	0.4085
OAM8	OBI	Changthangi	Norduz	-0.0215	-1.288	172	179	2253	0.4322
OAM8	OBI	Norduz	Sakız	-0.027	-1.295	173	183	2253	0.4322
OAM8	OBI	Finnsheep	Changthangi	0.0196	1.26	183	176	2253	0.4475
OAM8	OBI	Afshari	Chios	-0.0216	-1.235	175	182	2253	0.4608
OAM8	OBI	Valais Blacknose Sheep	Afshari	0.0224	1.147	187	178	2253	0.5197
OAM8	OBI	Chios	Ethiopian Menz	-0.0229	-1.152	177	185	2253	0.5197
OAM8	OBI	Finnsheep	Valais Blacknose Sheep	-0.0215	-1.129	175	183	2253	0.5282
OAM8	OBI	Finnsheep	Chios	-0.02	-1.084	178	185	2253	0.5604
OAM8	OBI	Old Norwegian Spælsau	Sakız	-0.0215	-1.039	180	188	2253	0.5937
OAM8	OBI	Chios	Norduz	0.0191	1.027	180	174	2253	0.5971
OAM8	OBI	Leccese	Chios	0.0154	0.947	182	177	2253	0.6491
OAM8	OBI	Valais Blacknose Sheep	Chios	0.0184	0.954	183	176	2253	0.6491
OAM8	OBI	Valais Blacknose Sheep	Ethiopian Menz	-0.0213	-0.952	181	189	2253	0.6491
OAM8	OBI	Comisana	Chios	0.0163	0.938	182	176	2253	0.6498
OAM8	OBI	Valais Blacknose Sheep	Valais Blacknose Sheep	0.0175	0.916	179	173	2253	0.6521
OAM8	OBI	Valais Blacknose Sheep	Norduz	0.0197	0.925	186	179	2253	0.6521
OAM8	OBI	Chios	Cyprus Fat Tail	-0.0172	-0.911	172	178	2253	0.6521
OAM8	OBI	Bundner Oberlander Sheep	Chios	0.0158	0.845	182	176	2253	0.6941
OAM8	OBI	Comisana	Valais Blacknose Sheep	0.0153	0.843	180	174	2253	0.6941
OAM8	OBI	Leccese	Valais Blacknose Sheep	0.0145	0.845	178	173	2253	0.6941
OAM8	OBI	Engadine Red Sheep	Ethiopian Menz	-0.0146	-0.805	182	188	2253	0.7234
OAM8	OBI	Old Norwegian Spælsau	Valais Blacknose Sheep	-0.0153	-0.778	177	182	2253	0.7422
OAM8	OBI	Bundner Oberlander Sheep	Valais Blacknose Sheep	0.0149	0.755	178	173	2253	0.7488
OAM8	OBI	Churra	Ethiopian Menz	-0.0143	-0.757	182	187	2253	0.7488
OAM8	OBI	Old Norwegian Spælsau	Chios	-0.0139	-0.741	181	186	2253	0.7546
OAM8	OBI	Churra	Valais Blacknose Sheep	-0.0101	-0.716	174	178	2253	0.7613
OAM8	OBI	Valais Blacknose Sheep	Cyprus Fat Tail	-0.0154	-0.71	179	184	2253	0.7613
OAM8	OBI	Ethiopian Menz	Sakız	0.0152	0.72	183	177	2253	0.7613
OAM8	OBI	Australian Merino	Ethiopian Menz	-0.0122	-0.694	182	186	2253	0.7692
OAM8	OBI	Australian Merino	Chios	0.0107	0.651	182	178	2253	0.8041
OAM8	OBI	Churra	Comisana	-0.008	-0.623	174	177	2253	0.8242
OAM8	OBI	Comisana	Engadine Red Sheep	0.0082	0.599	180	177	2253	0.8319
OAM8	OBI	Engadine Red Sheep	Valais Blacknose Sheep	-0.0103	-0.606	177	181	2253	0.8319
OAM8	OBI	Engadine Red Sheep	Leccese	-0.0074	-0.582	176	178	2253	0.8409
OAM8	OBI	Australian Merino	Comisana	-0.0056	-0.445	177	179	2253	0.8472
OAM8	OBI	Australian Merino	Leccese	-0.0048	-0.406	177	179	2253	0.8472
OAM8	OBI	Australian Merino	Valais Blacknose Sheep	-0.0078	-0.534	175	178	2253	0.8472
OAM8	OBI	Australian Merino	Valais Blacknose Sheep	0.0096	0.541	179	176	2253	0.8472
OAM8	OBI	Bundner Oberlander Sheep	Churra	0.0074	0.472	178	175	2253	0.8472
OAM8	OBI	Bundner Oberlander Sheep	Engadine Red Sheep	0.0078	0.516	177	175	2253	0.8472
OAM8	OBI	Bundner Oberlander Sheep	Ethiopian Menz	-0.0072	-0.385	181	184	2253	0.8472
OAM8	OBI	Bundner Oberlander Sheep	Sakız	0.0079	0.388	180	177	2253	0.8472
OAM8	OBI	Churra	Leccese	-0.007	-0.556	176	178	2253	0.8472
OAM8	OBI	Churra	Valais Blacknose Sheep	0.0074	0.418	177	175	2253	0.8472
OAM8	OBI	Churra	Chios	0.0085	0.502	181	178	2253	0.8472
OAM8	OBI	Churra	Cyprus Fat Tail	-0.0083	-0.461	179	182	2253	0.8472
OAM8	OBI	Comisana	Ethiopian Menz	-0.0068	-0.381	180	182	2253	0.8472
OAM8	OBI	Comisana	Sakız	0.0084	0.429	180	177	2253	0.8472
OAM8	OBI	Engadine Red Sheep	Valais Blacknose Sheep	0.007	0.407	178	175	2253	0.8472
OAM8	OBI	Engadine Red Sheep	Chios	0.008	0.458	183	180	2253	0.8472
OAM8	OBI	Engadine Red Sheep	Cyprus Fat Tail	-0.0085	-0.481	182	185	2253	0.8472
OAM8	OBI	Finnsheep	Old Norwegian Spælsau	-0.0063	-0.454	173	175	2253	0.8472
OAM8	OBI	Leccese	Ethiopian Menz	-0.0075	-0.416	183	186	2253	0.8472
OAM8	OBI	Leccese	Sakız	0.0076	0.414	179	176	2253	0.8472
OAM8	OBI	Old Norwegian Spælsau	Afshari	0.0072	0.423	186	183	2253	0.8472
OAM8	OBI	Valais Blacknose Sheep	Sakız	0.0105	0.497	181	177	2253	0.8472
OAM8	OBI	Changthangi	Deccani	0.0052	0.394	171	169	2253	0.8472
OAM8	OBI	Chios	Sakız	-0.0085	-0.456	165	168	2253	0.8472
OAM8	OBI	Cyprus Fat Tail	Sakız	0.009	0.427	179	176	2253	0.8472
OAM8	OBI	Australian Merino	Bundner Oberlander Sheep	-0.0051	-0.354	176	178	2253	0.8588
OAM8	OBI	Cyprus Fat Tail	Ethiopian Menz	-0.0064	-0.353	176	178	2253	0.8588
OAM8	OBI	Australian Merino	Cyprus Fat Tail	-0.006	-0.345	182	184	2253	0.8593
OAM8	OBI	Valais Blacknose Sheep	Sakız	-0.0066	-0.291	180	183	2253	0.9005
OAM8	OBI	Old Norwegian Spælsau	Norduz	0.0045	0.242	187	185	2253	0.9374
OAM8	OBI	Australian Merino	Churra	0.0023	0.213	177	176	2253	0.9458
OAM8	OBI	Australian Merino	Engadine Red Sheep	0.0026	0.201	180	179	2253	0.9458
OAM8	OBI	Leccese	Valais Blacknose Sheep	-0.003	-0.207	176	177	2253	0.9458
OAM8	OBI	Valais Blacknose Sheep	Ethiopian Menz	-0.0046	-0.222	184	186	2253	0.9458
OAM8	OBI	Afshari	Norduz	-0.0028	-0.189	171	172	2253	0.9494
OAM8	OBI	Australian Merino	Sakız	0.0028	0.147	181	180	2253	0.9695
OAM8	OBI	Bundner Oberlander Sheep	Valais Blacknose Sheep	-0.0027	-0.153	175	176	2253	0.9695
OAM8	OBI	Comisana	Valais Blacknose Sheep	-0.0022	-0.142	176	177	2253	0.9695
OAM8	OBI	Bundner Oberlander Sheep	Comisana	-0.0005	-0.032	177	177	2253	0.9873
OAM8	OBI	Bundner Oberlander Sheep	Leccese	0.0004	0.025	176	176	2253	0.9873
OAM8	OBI	Bundner Oberlander Sheep	Cyprus Fat Tail	-0.001	-0.054	181	182	2253	0.9873
OAM8	OBI	Churra	Engadine Red Sheep	0.0003	0.024	179	179	2253	0.9873
OAM8	OBI	Churra	Sakız	0.0005	0.028	180	179	2253	0.9873
OAM8	OBI	Comisana	Leccese	0.0009	0.075	176	176	2253	0.9873
OAM8	OBI	Comisana	Cyprus Fat Tail	-0.0005	-0.032	179	179	2253	0.9873
OAM8	OBI	Finnsheep	Afshari	0.0012	0.076	183	182	2253	0.9873
OAM8	OBI	Finnsheep	Norduz	-0.0014	-0.076	184	185	2253	0.9873
OAM8	OBI	Leccese	Cyprus Fat Tail	-0.0014	-0.08	182	183	2253	0.9873
OAM8	OBI	Valais Blacknose Sheep	Cyprus Fat Tail	0.0016	0.077	184	183	2253	0.9873
OAM8	OBI	Valais Blacknose Sheep	Chios	0.0013	0.06	180	179	2253	0.9873
OAM8	OBI	Engadine Red Sheep	Sakız	0.0002	0.011	180	180	2253	0.9912

## Sheet: G
D-statistics results of the form D(Outgroup, Modern; OBI, ANS). OAM8 is an Argali sheep individual representing the outgroup.
Outgroup	Pop1	Pop2	Pop3	D-stats	Z-score	BABA	ABBA	#SNPs used	Adjusted p-value
OAM8	Changthangi	OBI	ANS	-0.1203	-3.128	108	138	1553	0.0317
OAM8	Deccani	OBI	ANS	-0.1074	-2.771	108	134	1553	0.0389
OAM8	Norduz	OBI	ANS	-0.1048	-2.722	110	135	1553	0.0389
OAM8	Ethiopian Menz	OBI	ANS	-0.0889	-2.351	107	128	1553	0.0843
OAM8	Cyprus Fat Tail	OBI	ANS	-0.0869	-2.149	108	129	1553	0.1139
OAM8	Afshari	OBI	ANS	-0.0786	-2.069	113	132	1553	0.1156
OAM8	Old Norwegian Spælsau	OBI	ANS	-0.0695	-1.844	111	128	1553	0.1676
OAM8	Comisana	OBI	ANS	-0.0617	-1.644	111	126	1553	0.1894
OAM8	Engadine Red Sheep	OBI	ANS	-0.0597	-1.62	114	129	1553	0.1894
OAM8	Finnsheep	OBI	ANS	-0.0635	-1.678	115	130	1553	0.1894
OAM8	Chios	OBI	ANS	-0.0531	-1.376	114	127	1553	0.2704
OAM8	Leccese	OBI	ANS	-0.0497	-1.34	115	127	1553	0.2704
OAM8	Bundner Oberlander Sheep	OBI	ANS	-0.035	-0.916	117	126	1553	0.392
OAM8	Australian Merino	OBI	ANS	-0.0376	-1.024	117	126	1553	0.392
OAM8	Churra	OBI	ANS	-0.0389	-1.03	117	126	1553	0.392
OAM8	Sakız	OBI	ANS	-0.0364	-0.896	118	126	1553	0.392
OAM8	Valais Blacknose Sheep	OBI	ANS	-0.0406	-0.98	116	126	1553	0.392
OAM8	Valais Blacknose Sheep	OBI	ANS	-0.032	-0.85	117	125	1553	0.3953

## Sheet: H
D-statistics results of the form D(Outgroup, Modern1; Modern2, ANS). OAM8 is an Argali sheep individual representing the outgroup.
Outgroup	Pop1	Pop2	Pop3	D-stats	Z-score	BABA	ABBA	#SNPs used	Adjusted p-value
OAM8	Afshari	Bundner Oberlander Sheep	ANS	-0.0948	-14.282	1609	1946	20790	0
OAM8	Afshari	Australian Merino	ANS	-0.0942	-13.974	1626	1964	20790	0
OAM8	Afshari	Changthangi	ANS	-0.1312	-19.02	1570	2045	20790	0
OAM8	Afshari	Chios	ANS	-0.125	-17.638	1573	2023	20790	0
OAM8	Afshari	Churra	ANS	-0.095	-13.338	1619	1959	20790	0
OAM8	Afshari	Comisana	ANS	-0.1011	-15.109	1607	1968	20790	0
OAM8	Afshari	Cyprus Fat Tail	ANS	-0.1402	-19.873	1556	2063	20790	0
OAM8	Afshari	Deccani	ANS	-0.1382	-20.206	1564	2065	20790	0
OAM8	Afshari	Engadine Red Sheep	ANS	-0.0931	-13.845	1626	1960	20790	0
OAM8	Afshari	Ethiopian Menz	ANS	-0.1294	-17.984	1560	2024	20790	0
OAM8	Afshari	Finnsheep	ANS	-0.0884	-12.734	1623	1938	20790	0
OAM8	Afshari	Leccese	ANS	-0.0957	-14.05	1614	1956	20790	0
OAM8	Afshari	Norduz	ANS	-0.1634	-23.166	1523	2118	20790	0
OAM8	Afshari	Old Norwegian Spælsau	ANS	-0.0798	-11.186	1630	1913	20790	0
OAM8	Afshari	Sakız	ANS	-0.1273	-17.504	1572	2030	20790	0
OAM8	Afshari	Valais Blacknose Sheep	ANS	-0.089	-12.612	1619	1935	20790	0
OAM8	Afshari	Valais Blacknose Sheep	ANS	-0.0946	-13.226	1608	1944	20790	0
OAM8	Bundner Oberlander Sheep	Afshari	ANS	-0.0759	-10.841	1672	1946	20790	0
OAM8	Bundner Oberlander Sheep	Australian Merino	ANS	-0.1104	-16.439	1626	2030	20790	0
OAM8	Bundner Oberlander Sheep	Changthangi	ANS	-0.0715	-10.51	1676	1934	20790	0
OAM8	Bundner Oberlander Sheep	Chios	ANS	-0.0877	-12.364	1655	1973	20790	0
OAM8	Bundner Oberlander Sheep	Churra	ANS	-0.1067	-15.086	1629	2018	20790	0
OAM8	Bundner Oberlander Sheep	Comisana	ANS	-0.0963	-14.037	1641	1991	20790	0
OAM8	Bundner Oberlander Sheep	Cyprus Fat Tail	ANS	-0.0728	-10.032	1675	1938	20790	0
OAM8	Bundner Oberlander Sheep	Deccani	ANS	-0.0714	-10.204	1681	1940	20790	0
OAM8	Bundner Oberlander Sheep	Engadine Red Sheep	ANS	-0.1146	-17.196	1616	2035	20790	0
OAM8	Bundner Oberlander Sheep	Ethiopian Menz	ANS	-0.0548	-7.389	1690	1886	20790	0
OAM8	Bundner Oberlander Sheep	Finnsheep	ANS	-0.0979	-14.718	1634	1988	20790	0
OAM8	Bundner Oberlander Sheep	Leccese	ANS	-0.1081	-16.06	1619	2011	20790	0
OAM8	Bundner Oberlander Sheep	Norduz	ANS	-0.076	-10.31	1674	1949	20790	0
OAM8	Bundner Oberlander Sheep	Old Norwegian Spælsau	ANS	-0.0986	-13.961	1628	1984	20790	0
OAM8	Bundner Oberlander Sheep	Sakız	ANS	-0.0927	-12.773	1646	1983	20790	0
OAM8	Bundner Oberlander Sheep	Valais Blacknose Sheep	ANS	-0.1075	-14.956	1619	2009	20790	0
OAM8	Bundner Oberlander Sheep	Valais Blacknose Sheep	ANS	-0.122	-17.173	1592	2035	20790	0
OAM8	Australian Merino	Afshari	ANS	-0.0856	-12.713	1654	1964	20790	0
OAM8	Australian Merino	Bundner Oberlander Sheep	ANS	-0.1208	-18.866	1592	2030	20790	0
OAM8	Australian Merino	Changthangi	ANS	-0.0764	-11.62	1670	1946	20790	0
OAM8	Australian Merino	Chios	ANS	-0.0959	-14.051	1639	1987	20790	0
OAM8	Australian Merino	Churra	ANS	-0.1186	-17.499	1607	2040	20790	0
OAM8	Australian Merino	Comisana	ANS	-0.1054	-16.221	1623	2006	20790	0
OAM8	Australian Merino	Cyprus Fat Tail	ANS	-0.0799	-11.274	1663	1952	20790	0
OAM8	Australian Merino	Deccani	ANS	-0.078	-11.462	1672	1955	20790	0
OAM8	Australian Merino	Engadine Red Sheep	ANS	-0.1076	-16.863	1625	2017	20790	0
OAM8	Australian Merino	Ethiopian Menz	ANS	-0.0655	-9.281	1674	1908	20790	0
OAM8	Australian Merino	Finnsheep	ANS	-0.0944	-14.589	1635	1976	20790	0
OAM8	Australian Merino	Leccese	ANS	-0.1121	-17.66	1612	2019	20790	0
OAM8	Australian Merino	Norduz	ANS	-0.0856	-12.204	1659	1970	20790	0
OAM8	Australian Merino	Old Norwegian Spælsau	ANS	-0.095	-14.073	1629	1971	20790	0
OAM8	Australian Merino	Sakız	ANS	-0.0997	-14.195	1632	1993	20790	0
OAM8	Australian Merino	Valais Blacknose Sheep	ANS	-0.115	-16.902	1604	2021	20790	0
OAM8	Australian Merino	Valais Blacknose Sheep	ANS	-0.1137	-16.509	1604	2015	20790	0
OAM8	Changthangi	Afshari	ANS	-0.1344	-18.911	1560	2045	20790	0
OAM8	Changthangi	Bundner Oberlander Sheep	ANS	-0.0935	-13.734	1603	1934	20790	0
OAM8	Changthangi	Australian Merino	ANS	-0.088	-12.934	1631	1946	20790	0
OAM8	Changthangi	Chios	ANS	-0.1138	-16.126	1587	1995	20790	0
OAM8	Changthangi	Churra	ANS	-0.0868	-12.242	1626	1935	20790	0
OAM8	Changthangi	Comisana	ANS	-0.0898	-13.189	1619	1939	20790	0
OAM8	Changthangi	Cyprus Fat Tail	ANS	-0.1185	-16.017	1585	2010	20790	0
OAM8	Changthangi	Deccani	ANS	-0.1613	-23.751	1525	2112	20790	0
OAM8	Changthangi	Engadine Red Sheep	ANS	-0.0911	-13.49	1624	1949	20790	0
OAM8	Changthangi	Ethiopian Menz	ANS	-0.1051	-14.405	1594	1969	20790	0
OAM8	Changthangi	Finnsheep	ANS	-0.1013	-14.576	1601	1961	20790	0
OAM8	Changthangi	Leccese	ANS	-0.0896	-12.968	1616	1934	20790	0
OAM8	Changthangi	Norduz	ANS	-0.1361	-18.739	1560	2052	20790	0
OAM8	Changthangi	Old Norwegian Spælsau	ANS	-0.0919	-12.747	1608	1934	20790	0
OAM8	Changthangi	Sakız	ANS	-0.1169	-16.077	1582	2001	20790	0
OAM8	Changthangi	Valais Blacknose Sheep	ANS	-0.0834	-11.781	1621	1916	20790	0
OAM8	Changthangi	Valais Blacknose Sheep	ANS	-0.0942	-12.925	1605	1939	20790	0
OAM8	Chios	Afshari	ANS	-0.1185	-15.871	1594	2023	20790	0
OAM8	Chios	Bundner Oberlander Sheep	ANS	-0.1004	-14.142	1613	1973	20790	0
OAM8	Chios	Australian Merino	ANS	-0.0982	-13.831	1632	1987	20790	0
OAM8	Chios	Changthangi	ANS	-0.1043	-14.228	1618	1995	20790	0
OAM8	Chios	Churra	ANS	-0.0994	-13.468	1624	1983	20790	0
OAM8	Chios	Comisana	ANS	-0.1002	-13.995	1618	1978	20790	0
OAM8	Chios	Cyprus Fat Tail	ANS	-0.1341	-17.468	1573	2061	20790	0
OAM8	Chios	Deccani	ANS	-0.1108	-15.22	1614	2016	20790	0
OAM8	Chios	Engadine Red Sheep	ANS	-0.0969	-13.825	1630	1980	20790	0
OAM8	Chios	Ethiopian Menz	ANS	-0.0916	-11.969	1625	1953	20790	0
OAM8	Chios	Finnsheep	ANS	-0.0904	-12.391	1633	1957	20790	0
OAM8	Chios	Leccese	ANS	-0.1032	-14.381	1613	1984	20790	0
OAM8	Chios	Norduz	ANS	-0.1199	-15.527	1599	2035	20790	0
OAM8	Chios	Old Norwegian Spælsau	ANS	-0.0851	-11.359	1635	1939	20790	0
OAM8	Chios	Sakız	ANS	-0.174	-21.21	1511	2147	20790	0
OAM8	Chios	Valais Blacknose Sheep	ANS	-0.1	-13.273	1613	1972	20790	0
OAM8	Chios	Valais Blacknose Sheep	ANS	-0.1015	-13.304	1611	1975	20790	0
OAM8	Churra	Afshari	ANS	-0.0887	-13.092	1640	1959	20790	0
OAM8	Churra	Bundner Oberlander Sheep	ANS	-0.1195	-18.482	1587	2018	20790	0
OAM8	Churra	Australian Merino	ANS	-0.121	-18.927	1600	2040	20790	0
OAM8	Churra	Changthangi	ANS	-0.0774	-11.731	1657	1935	20790	0
OAM8	Churra	Chios	ANS	-0.0994	-14.789	1624	1983	20790	0
OAM8	Churra	Comisana	ANS	-0.111	-17.327	1606	2007	20790	0
OAM8	Churra	Cyprus Fat Tail	ANS	-0.086	-12.168	1643	1953	20790	0
OAM8	Churra	Deccani	ANS	-0.0797	-11.869	1657	1944	20790	0
OAM8	Churra	Engadine Red Sheep	ANS	-0.1097	-17.325	1613	2010	20790	0
OAM8	Churra	Ethiopian Menz	ANS	-0.0714	-10.153	1655	1910	20790	0
OAM8	Churra	Finnsheep	ANS	-0.0945	-14.764	1625	1964	20790	0
OAM8	Churra	Leccese	ANS	-0.1164	-18.11	1596	2016	20790	0
OAM8	Churra	Norduz	ANS	-0.0898	-12.863	1640	1964	20790	0
OAM8	Churra	Old Norwegian Spælsau	ANS	-0.0951	-14.212	1620	1961	20790	0
OAM8	Churra	Sakız	ANS	-0.1028	-14.754	1616	1986	20790	0
OAM8	Churra	Valais Blacknose Sheep	ANS	-0.1203	-17.583	1588	2022	20790	0
OAM8	Churra	Valais Blacknose Sheep	ANS	-0.1182	-17.278	1586	2011	20790	0
OAM8	Comisana	Afshari	ANS	-0.0963	-14.044	1623	1968	20790	0
OAM8	Comisana	Bundner Oberlander Sheep	ANS	-0.1107	-16.262	1594	1991	20790	0
OAM8	Comisana	Australian Merino	ANS	-0.1093	-16.387	1610	2006	20790	0
OAM8	Comisana	Changthangi	ANS	-0.082	-12.101	1645	1939	20790	0
OAM8	Comisana	Chios	ANS	-0.1018	-14.826	1613	1978	20790	0
OAM8	Comisana	Churra	ANS	-0.1126	-16.088	1601	2007	20790	0
OAM8	Comisana	Cyprus Fat Tail	ANS	-0.0912	-12.641	1632	1959	20790	0
OAM8	Comisana	Deccani	ANS	-0.0859	-12.551	1645	1954	20790	0
OAM8	Comisana	Engadine Red Sheep	ANS	-0.1067	-16.16	1612	1997	20790	0
OAM8	Comisana	Ethiopian Menz	ANS	-0.0758	-10.388	1643	1913	20790	0
OAM8	Comisana	Finnsheep	ANS	-0.0866	-12.849	1632	1941	20790	0
OAM8	Comisana	Leccese	ANS	-0.12	-17.937	1584	2016	20790	0
OAM8	Comisana	Norduz	ANS	-0.0973	-13.571	1623	1973	20790	0
OAM8	Comisana	Old Norwegian Spælsau	ANS	-0.0858	-12.279	1629	1935	20790	0
OAM8	Comisana	Sakız	ANS	-0.1068	-15.183	1605	1988	20790	0
OAM8	Comisana	Valais Blacknose Sheep	ANS	-0.1179	-16.811	1586	2009	20790	0
OAM8	Comisana	Valais Blacknose Sheep	ANS	-0.1101	-15.398	1593	1987	20790	0
OAM8	Cyprus Fat Tail	Afshari	ANS	-0.1452	-19.135	1540	2063	20790	0
OAM8	Cyprus Fat Tail	Bundner Oberlander Sheep	ANS	-0.0965	-13.331	1597	1938	20790	0
OAM8	Cyprus Fat Tail	Australian Merino	ANS	-0.0932	-12.785	1619	1952	20790	0
OAM8	Cyprus Fat Tail	Changthangi	ANS	-0.1202	-16.022	1579	2010	20790	0
OAM8	Cyprus Fat Tail	Chios	ANS	-0.1456	-19.192	1537	2061	20790	0
OAM8	Cyprus Fat Tail	Churra	ANS	-0.0972	-12.785	1607	1953	20790	0
OAM8	Cyprus Fat Tail	Comisana	ANS	-0.1007	-13.831	1601	1959	20790	0
OAM8	Cyprus Fat Tail	Deccani	ANS	-0.1317	-17.898	1565	2040	20790	0
OAM8	Cyprus Fat Tail	Engadine Red Sheep	ANS	-0.0918	-12.509	1620	1947	20790	0
OAM8	Cyprus Fat Tail	Ethiopian Menz	ANS	-0.1212	-15.427	1564	1996	20790	0
OAM8	Cyprus Fat Tail	Finnsheep	ANS	-0.085	-11.414	1621	1922	20790	0
OAM8	Cyprus Fat Tail	Leccese	ANS	-0.0957	-12.951	1607	1947	20790	0
OAM8	Cyprus Fat Tail	Norduz	ANS	-0.1482	-19.345	1540	2076	20790	0
OAM8	Cyprus Fat Tail	Old Norwegian Spælsau	ANS	-0.08	-10.288	1620	1902	20790	0
OAM8	Cyprus Fat Tail	Sakız	ANS	-0.1341	-17.171	1555	2037	20790	0
OAM8	Cyprus Fat Tail	Valais Blacknose Sheep	ANS	-0.0922	-12.043	1607	1933	20790	0
OAM8	Cyprus Fat Tail	Valais Blacknose Sheep	ANS	-0.0943	-12.397	1600	1933	20790	0
OAM8	Deccani	Afshari	ANS	-0.1441	-20.298	1545	2065	20790	0
OAM8	Deccani	Bundner Oberlander Sheep	ANS	-0.096	-13.766	1600	1940	20790	0
OAM8	Deccani	Australian Merino	ANS	-0.0922	-13.104	1625	1955	20790	0
OAM8	Deccani	Changthangi	ANS	-0.1641	-23.348	1517	2112	20790	0
OAM8	Deccani	Chios	ANS	-0.1231	-17.242	1574	2016	20790	0
OAM8	Deccani	Churra	ANS	-0.0917	-12.604	1617	1944	20790	0
OAM8	Deccani	Comisana	ANS	-0.0964	-13.787	1611	1954	20790	0
OAM8	Deccani	Cyprus Fat Tail	ANS	-0.1327	-17.834	1562	2040	20790	0
OAM8	Deccani	Engadine Red Sheep	ANS	-0.093	-13.477	1622	1955	20790	0
OAM8	Deccani	Ethiopian Menz	ANS	-0.118	-15.934	1574	1995	20790	0
OAM8	Deccani	Finnsheep	ANS	-0.0961	-13.772	1606	1947	20790	0
OAM8	Deccani	Leccese	ANS	-0.0942	-13.241	1610	1945	20790	0
OAM8	Deccani	Norduz	ANS	-0.1466	-20.098	1545	2076	20790	0
OAM8	Deccani	Old Norwegian Spælsau	ANS	-0.0861	-11.753	1617	1922	20790	0
OAM8	Deccani	Sakız	ANS	-0.1231	-16.364	1571	2012	20790	0
OAM8	Deccani	Valais Blacknose Sheep	ANS	-0.0885	-12.104	1615	1929	20790	0
OAM8	Deccani	Valais Blacknose Sheep	ANS	-0.0954	-12.852	1604	1943	20790	0
OAM8	Engadine Red Sheep	Afshari	ANS	-0.0863	-12.413	1648	1960	20790	0
OAM8	Engadine Red Sheep	Bundner Oberlander Sheep	ANS	-0.127	-18.749	1576	2035	20790	0
OAM8	Engadine Red Sheep	Australian Merino	ANS	-0.1095	-16.194	1619	2017	20790	0
OAM8	Engadine Red Sheep	Changthangi	ANS	-0.0812	-11.978	1656	1949	20790	0
OAM8	Engadine Red Sheep	Chios	ANS	-0.0964	-13.761	1632	1980	20790	0
OAM8	Engadine Red Sheep	Churra	ANS	-0.1092	-15.549	1615	2010	20790	0
OAM8	Engadine Red Sheep	Comisana	ANS	-0.1046	-15.321	1618	1997	20790	0
OAM8	Engadine Red Sheep	Cyprus Fat Tail	ANS	-0.0802	-10.911	1658	1947	20790	0
OAM8	Engadine Red Sheep	Deccani	ANS	-0.0805	-11.663	1663	1955	20790	0
OAM8	Engadine Red Sheep	Ethiopian Menz	ANS	-0.0595	-8.108	1674	1886	20790	0
OAM8	Engadine Red Sheep	Finnsheep	ANS	-0.1042	-15.639	1614	1989	20790	0
OAM8	Engadine Red Sheep	Leccese	ANS	-0.1184	-17.457	1596	2025	20790	0
OAM8	Engadine Red Sheep	Norduz	ANS	-0.086	-11.744	1653	1963	20790	0
OAM8	Engadine Red Sheep	Old Norwegian Spælsau	ANS	-0.1034	-14.783	1611	1983	20790	0
OAM8	Engadine Red Sheep	Sakız	ANS	-0.0996	-13.743	1629	1989	20790	0
OAM8	Engadine Red Sheep	Valais Blacknose Sheep	ANS	-0.1129	-15.723	1599	2006	20790	0
OAM8	Engadine Red Sheep	Valais Blacknose Sheep	ANS	-0.1271	-17.649	1577	2037	20790	0
OAM8	Ethiopian Menz	Afshari	ANS	-0.1338	-19.645	1546	2024	20790	0
OAM8	Ethiopian Menz	Bundner Oberlander Sheep	ANS	-0.0778	-11.512	1613	1886	20790	0
OAM8	Ethiopian Menz	Australian Merino	ANS	-0.0782	-11.565	1631	1908	20790	0
OAM8	Ethiopian Menz	Changthangi	ANS	-0.1062	-15.431	1591	1969	20790	0
OAM8	Ethiopian Menz	Chios	ANS	-0.1023	-14.701	1590	1953	20790	0
OAM8	Ethiopian Menz	Churra	ANS	-0.0819	-11.54	1621	1910	20790	0
OAM8	Ethiopian Menz	Comisana	ANS	-0.0848	-12.506	1614	1913	20790	0
OAM8	Ethiopian Menz	Cyprus Fat Tail	ANS	-0.1206	-16.611	1566	1996	20790	0
OAM8	Ethiopian Menz	Deccani	ANS	-0.1164	-16.992	1579	1995	20790	0
OAM8	Ethiopian Menz	Engadine Red Sheep	ANS	-0.0704	-10.59	1638	1886	20790	0
OAM8	Ethiopian Menz	Finnsheep	ANS	-0.0689	-10.095	1633	1874	20790	0
OAM8	Ethiopian Menz	Leccese	ANS	-0.0749	-10.923	1625	1888	20790	0
OAM8	Ethiopian Menz	Norduz	ANS	-0.1333	-18.938	1552	2029	20790	0
OAM8	Ethiopian Menz	Old Norwegian Spælsau	ANS	-0.0586	-8.172	1642	1847	20790	0
OAM8	Ethiopian Menz	Sakız	ANS	-0.1054	-14.382	1587	1960	20790	0
OAM8	Ethiopian Menz	Valais Blacknose Sheep	ANS	-0.0726	-10.121	1624	1878	20790	0
OAM8	Ethiopian Menz	Valais Blacknose Sheep	ANS	-0.073	-9.927	1621	1876	20790	0
OAM8	Finnsheep	Afshari	ANS	-0.0762	-10.98	1663	1938	20790	0
OAM8	Finnsheep	Bundner Oberlander Sheep	ANS	-0.1047	-15.884	1612	1988	20790	0
OAM8	Finnsheep	Australian Merino	ANS	-0.0909	-13.751	1646	1976	20790	0
OAM8	Finnsheep	Changthangi	ANS	-0.0859	-12.71	1651	1961	20790	0
OAM8	Finnsheep	Chios	ANS	-0.0845	-12.184	1652	1957	20790	0
OAM8	Finnsheep	Churra	ANS	-0.0886	-12.777	1644	1964	20790	0
OAM8	Finnsheep	Comisana	ANS	-0.0792	-11.839	1657	1941	20790	0
OAM8	Finnsheep	Cyprus Fat Tail	ANS	-0.0681	-9.422	1677	1922	20790	0
OAM8	Finnsheep	Deccani	ANS	-0.0782	-11.417	1665	1947	20790	0
OAM8	Finnsheep	Engadine Red Sheep	ANS	-0.0988	-15.257	1631	1989	20790	0
OAM8	Finnsheep	Ethiopian Menz	ANS	-0.0527	-7.34	1687	1874	20790	0
OAM8	Finnsheep	Leccese	ANS	-0.0914	-13.74	1636	1965	20790	0
OAM8	Finnsheep	Norduz	ANS	-0.0769	-10.943	1665	1943	20790	0
OAM8	Finnsheep	Old Norwegian Spælsau	ANS	-0.1316	-19.283	1573	2050	20790	0
OAM8	Finnsheep	Sakız	ANS	-0.0858	-12.17	1648	1957	20790	0
OAM8	Finnsheep	Valais Blacknose Sheep	ANS	-0.091	-12.803	1636	1963	20790	0
OAM8	Finnsheep	Valais Blacknose Sheep	ANS	-0.1043	-14.637	1609	1984	20790	0
OAM8	Leccese	Afshari	ANS	-0.0859	-12.502	1647	1956	20790	0
OAM8	Leccese	Bundner Oberlander Sheep	ANS	-0.1175	-17.91	1589	2011	20790	0
OAM8	Leccese	Australian Merino	ANS	-0.111	-17.176	1616	2019	20790	0
OAM8	Leccese	Changthangi	ANS	-0.0768	-11.391	1658	1934	20790	0
OAM8	Leccese	Chios	ANS	-0.0997	-14.543	1624	1984	20790	0
OAM8	Leccese	Churra	ANS	-0.1128	-16.497	1607	2016	20790	0
OAM8	Leccese	Comisana	ANS	-0.1148	-17.353	1601	2016	20790	0
OAM8	Leccese	Cyprus Fat Tail	ANS	-0.0811	-11.231	1654	1947	20790	0
OAM8	Leccese	Deccani	ANS	-0.0787	-11.439	1661	1945	20790	0
OAM8	Leccese	Engadine Red Sheep	ANS	-0.1154	-17.802	1606	2025	20790	0
OAM8	Leccese	Ethiopian Menz	ANS	-0.061	-8.451	1671	1888	20790	0
OAM8	Leccese	Finnsheep	ANS	-0.0938	-14.383	1628	1965	20790	0
OAM8	Leccese	Norduz	ANS	-0.0866	-12.211	1648	1960	20790	0
OAM8	Leccese	Old Norwegian Spælsau	ANS	-0.0925	-13.547	1626	1958	20790	0
OAM8	Leccese	Sakız	ANS	-0.1022	-14.38	1620	1989	20790	0
OAM8	Leccese	Valais Blacknose Sheep	ANS	-0.12	-17.146	1587	2020	20790	0
OAM8	Leccese	Valais Blacknose Sheep	ANS	-0.119	-17.135	1585	2013	20790	0
OAM8	Norduz	Afshari	ANS	-0.1648	-22.668	1519	2118	20790	0
OAM8	Norduz	Bundner Oberlander Sheep	ANS	-0.0963	-13.7	1607	1949	20790	0
OAM8	Norduz	Australian Merino	ANS	-0.0955	-13.417	1626	1970	20790	0
OAM8	Norduz	Changthangi	ANS	-0.1343	-18.796	1566	2052	20790	0
OAM8	Norduz	Chios	ANS	-0.1278	-17.341	1574	2035	20790	0
OAM8	Norduz	Churra	ANS	-0.0974	-13.3	1615	1964	20790	0
OAM8	Norduz	Comisana	ANS	-0.1034	-14.799	1603	1973	20790	0
OAM8	Norduz	Cyprus Fat Tail	ANS	-0.1447	-19.703	1551	2076	20790	0
OAM8	Norduz	Deccani	ANS	-0.142	-20.309	1559	2076	20790	0
OAM8	Norduz	Engadine Red Sheep	ANS	-0.0941	-13.405	1626	1963	20790	0
OAM8	Norduz	Ethiopian Menz	ANS	-0.1303	-17.277	1561	2029	20790	0
OAM8	Norduz	Finnsheep	ANS	-0.0904	-12.612	1621	1943	20790	0
OAM8	Norduz	Leccese	ANS	-0.0977	-13.85	1611	1960	20790	0
OAM8	Norduz	Old Norwegian Spælsau	ANS	-0.0803	-10.932	1628	1913	20790	0
OAM8	Norduz	Sakız	ANS	-0.1316	-17.258	1566	2041	20790	0
OAM8	Norduz	Valais Blacknose Sheep	ANS	-0.0908	-12.474	1616	1939	20790	0
OAM8	Norduz	Valais Blacknose Sheep	ANS	-0.0984	-12.926	1604	1954	20790	0
OAM8	Old Norwegian Spælsau	Afshari	ANS	-0.0639	-8.779	1683	1913	20790	0
OAM8	Old Norwegian Spælsau	Bundner Oberlander Sheep	ANS	-0.1015	-15.109	1619	1984	20790	0
OAM8	Old Norwegian Spælsau	Australian Merino	ANS	-0.0876	-12.977	1654	1971	20790	0
OAM8	Old Norwegian Spælsau	Changthangi	ANS	-0.0729	-10.465	1671	1934	20790	0
OAM8	Old Norwegian Spælsau	Chios	ANS	-0.0754	-10.508	1667	1939	20790	0
OAM8	Old Norwegian Spælsau	Churra	ANS	-0.0853	-12.024	1653	1961	20790	0
OAM8	Old Norwegian Spælsau	Comisana	ANS	-0.0745	-10.875	1666	1935	20790	0
OAM8	Old Norwegian Spælsau	Cyprus Fat Tail	ANS	-0.0594	-7.894	1689	1902	20790	0
OAM8	Old Norwegian Spælsau	Deccani	ANS	-0.0645	-8.962	1689	1922	20790	0
OAM8	Old Norwegian Spælsau	Engadine Red Sheep	ANS	-0.0942	-14.131	1641	1983	20790	0
OAM8	Old Norwegian Spælsau	Ethiopian Menz	ANS	-0.0388	-5.187	1709	1847	20790	0
OAM8	Old Norwegian Spælsau	Finnsheep	ANS	-0.1276	-18.8	1586	2050	20790	0
OAM8	Old Norwegian Spælsau	Leccese	ANS	-0.0863	-12.649	1647	1958	20790	0
OAM8	Old Norwegian Spælsau	Norduz	ANS	-0.0631	-8.691	1686	1913	20790	0
OAM8	Old Norwegian Spælsau	Sakız	ANS	-0.0757	-10.274	1665	1938	20790	0
OAM8	Old Norwegian Spælsau	Valais Blacknose Sheep	ANS	-0.0888	-12.481	1638	1957	20790	0
OAM8	Old Norwegian Spælsau	Valais Blacknose Sheep	ANS	-0.0992	-13.677	1620	1977	20790	0
OAM8	Sakız	Afshari	ANS	-0.1204	-15.904	1594	2030	20790	0
OAM8	Sakız	Bundner Oberlander Sheep	ANS	-0.1049	-14.712	1606	1983	20790	0
OAM8	Sakız	Australian Merino	ANS	-0.1016	-14.262	1626	1993	20790	0
OAM8	Sakız	Changthangi	ANS	-0.1069	-14.737	1614	2001	20790	0
OAM8	Sakız	Chios	ANS	-0.1735	-21.876	1512	2147	20790	0
OAM8	Sakız	Churra	ANS	-0.1023	-13.811	1617	1986	20790	0
OAM8	Sakız	Comisana	ANS	-0.1047	-14.425	1611	1988	20790	0
OAM8	Sakız	Cyprus Fat Tail	ANS	-0.1222	-15.838	1593	2037	20790	0
OAM8	Sakız	Deccani	ANS	-0.1103	-14.887	1612	2012	20790	0
OAM8	Sakız	Engadine Red Sheep	ANS	-0.0996	-14.251	1629	1989	20790	0
OAM8	Sakız	Ethiopian Menz	ANS	-0.0942	-12.11	1623	1960	20790	0
OAM8	Sakız	Finnsheep	ANS	-0.0911	-12.514	1630	1957	20790	0
OAM8	Sakız	Leccese	ANS	-0.1052	-14.684	1610	1989	20790	0
OAM8	Sakız	Norduz	ANS	-0.1233	-15.829	1593	2041	20790	0
OAM8	Sakız	Old Norwegian Spælsau	ANS	-0.0849	-11.318	1634	1938	20790	0
OAM8	Sakız	Valais Blacknose Sheep	ANS	-0.1024	-13.681	1610	1977	20790	0
OAM8	Sakız	Valais Blacknose Sheep	ANS	-0.1026	-13.569	1605	1972	20790	0
OAM8	Valais Blacknose Sheep	Afshari	ANS	-0.075	-10.756	1665	1935	20790	0
OAM8	Valais Blacknose Sheep	Bundner Oberlander Sheep	ANS	-0.1125	-16.688	1603	2009	20790	0
OAM8	Valais Blacknose Sheep	Australian Merino	ANS	-0.1096	-16.577	1622	2021	20790	0
OAM8	Valais Blacknose Sheep	Changthangi	ANS	-0.0664	-9.89	1677	1916	20790	0
OAM8	Valais Blacknose Sheep	Chios	ANS	-0.0922	-13.185	1639	1972	20790	0
OAM8	Valais Blacknose Sheep	Churra	ANS	-0.1124	-15.943	1614	2022	20790	0
OAM8	Valais Blacknose Sheep	Comisana	ANS	-0.1084	-16.339	1617	2009	20790	0
OAM8	Valais Blacknose Sheep	Cyprus Fat Tail	ANS	-0.0734	-10.219	1669	1933	20790	0
OAM8	Valais Blacknose Sheep	Deccani	ANS	-0.0688	-10.013	1680	1929	20790	0
OAM8	Valais Blacknose Sheep	Engadine Red Sheep	ANS	-0.1056	-16.006	1623	2006	20790	0
OAM8	Valais Blacknose Sheep	Ethiopian Menz	ANS	-0.0544	-7.436	1684	1878	20790	0
OAM8	Valais Blacknose Sheep	Finnsheep	ANS	-0.0891	-13.137	1642	1963	20790	0
OAM8	Valais Blacknose Sheep	Leccese	ANS	-0.1156	-17.26	1601	2020	20790	0
OAM8	Valais Blacknose Sheep	Norduz	ANS	-0.0755	-10.645	1667	1939	20790	0
OAM8	Valais Blacknose Sheep	Old Norwegian Spælsau	ANS	-0.0908	-13	1632	1957	20790	0
OAM8	Valais Blacknose Sheep	Sakız	ANS	-0.0951	-13.244	1634	1977	20790	0
OAM8	Valais Blacknose Sheep	Valais Blacknose Sheep	ANS	-0.1121	-15.981	1600	2003	20790	0
OAM8	Valais Blacknose Sheep	Afshari	ANS	-0.0795	-11.409	1658	1944	20790	0
OAM8	Valais Blacknose Sheep	Bundner Oberlander Sheep	ANS	-0.1259	-18.737	1580	2035	20790	0
OAM8	Valais Blacknose Sheep	Australian Merino	ANS	-0.1071	-15.642	1625	2015	20790	0
OAM8	Valais Blacknose Sheep	Changthangi	ANS	-0.0759	-10.933	1665	1939	20790	0
OAM8	Valais Blacknose Sheep	Chios	ANS	-0.0926	-12.642	1640	1975	20790	0
OAM8	Valais Blacknose Sheep	Churra	ANS	-0.1092	-15.476	1615	2011	20790	0
OAM8	Valais Blacknose Sheep	Comisana	ANS	-0.0996	-14.502	1627	1987	20790	0
OAM8	Valais Blacknose Sheep	Cyprus Fat Tail	ANS	-0.0744	-10.1	1666	1933	20790	0
OAM8	Valais Blacknose Sheep	Deccani	ANS	-0.0746	-10.528	1673	1943	20790	0
OAM8	Valais Blacknose Sheep	Engadine Red Sheep	ANS	-0.1186	-17.313	1605	2037	20790	0
OAM8	Valais Blacknose Sheep	Ethiopian Menz	ANS	-0.0538	-7.387	1684	1876	20790	0
OAM8	Valais Blacknose Sheep	Finnsheep	ANS	-0.1012	-14.499	1619	1984	20790	0
OAM8	Valais Blacknose Sheep	Leccese	ANS	-0.1135	-16.329	1603	2013	20790	0
OAM8	Valais Blacknose Sheep	Norduz	ANS	-0.0819	-11.086	1658	1954	20790	0
OAM8	Valais Blacknose Sheep	Old Norwegian Spælsau	ANS	-0.1001	-13.996	1617	1977	20790	0
OAM8	Valais Blacknose Sheep	Sakız	ANS	-0.0941	-12.662	1633	1972	20790	0
OAM8	Valais Blacknose Sheep	Valais Blacknose Sheep	ANS	-0.111	-15.251	1603	2003	20790	0

## Sheet: I
D-statistics results of the form D(Outgroup, Modern1; Modern2, OBI). OAM8 is an Argali sheep individual representing the outgroup.
Outgroup	Pop1	Pop2	Pop3	D-stats	Z-score	BABA	ABBA	#SNPs used	Adjusted p-value
OAM8	Sakız	Chios	OBI	-0.1442	-5.762	165	221	2253	0
OAM8	Chios	Sakız	OBI	-0.1358	-5.35	168	221	2253	0
OAM8	Australian Merino	Churra	OBI	-0.0947	-4.186	176	213	2253	0.0029
OAM8	Churra	Australian Merino	OBI	-0.0925	-4.094	177	213	2253	0.0032
OAM8	Bundner Oberlander Sheep	Valais Blacknose Sheep	OBI	-0.0971	-3.886	173	210	2253	0.0041
OAM8	Sardinian Ancestral Black	Churra	OBI	-0.0945	-3.902	174	210	2253	0.0041
OAM8	Bundner Oberlander Sheep	Churra	OBI	-0.0928	-3.844	175	211	2253	0.0041
OAM8	Norduz	Afshari	OBI	-0.0922	-3.862	171	206	2253	0.0041
OAM8	Bundner Oberlander Sheep	Sardinian Ancestral Black	OBI	-0.0916	-3.82	176	211	2253	0.0041
OAM8	Bundner Oberlander Sheep	Australian Merino	OBI	-0.0913	-3.882	176	212	2253	0.0041
OAM8	Sardinian Ancestral Black	Bundner Oberlander Sheep	OBI	-0.0943	-3.713	175	211	2253	0.0045
OAM8	Sardinian Ancestral Black	Australian Merino	OBI	-0.0901	-3.761	175	210	2253	0.0045
OAM8	Old Norwegian Spælsau	Finnsheep	OBI	-0.0892	-3.733	173	207	2253	0.0045
OAM8	Comisana	Churra	OBI	-0.0882	-3.735	174	208	2253	0.0045
OAM8	Bundner Oberlander Sheep	Engadine Red Sheep	OBI	-0.0901	-3.643	175	209	2253	0.0048
OAM8	Afshari	Norduz	OBI	-0.0894	-3.659	172	206	2253	0.0048
OAM8	Australian Merino	Bundner Oberlander Sheep	OBI	-0.0862	-3.648	178	212	2253	0.0048
OAM8	Leccese	Churra	OBI	-0.0852	-3.631	176	209	2253	0.0048
OAM8	Ethiopian Menz	Afshari	OBI	-0.089	-3.592	166	199	2253	0.005
OAM8	Churra	Sardinian Ancestral Black	OBI	-0.0845	-3.609	178	210	2253	0.005
OAM8	Churra	Valais Blacknose Sheep	OBI	-0.088	-3.576	175	208	2253	0.0051
OAM8	Australian Merino	Sardinian Ancestral Black	OBI	-0.0824	-3.562	178	210	2253	0.0051
OAM8	Finnsheep	Old Norwegian Spælsau	OBI	-0.0829	-3.509	175	207	2253	0.006
OAM8	Sardinian Ancestral Black	Valais Blacknose Sheep	OBI	-0.0887	-3.486	173	207	2253	0.0061
OAM8	Churra	Bundner Oberlander Sheep	OBI	-0.0854	-3.48	178	211	2253	0.0061
OAM8	Sakız	Afshari	OBI	-0.0836	-3.463	171	203	2253	0.0063
OAM8	Leccese	Valais Blacknose Sheep	OBI	-0.0834	-3.434	173	204	2253	0.0063
OAM8	Bundner Oberlander Sheep	Leccese	OBI	-0.0827	-3.43	176	208	2253	0.0063
OAM8	Engadine Red Sheep	Bundner Oberlander Sheep	OBI	-0.0824	-3.412	177	209	2253	0.0063
OAM8	Leccese	Bundner Oberlander Sheep	OBI	-0.0824	-3.412	176	208	2253	0.0063
OAM8	Leccese	Sardinian Ancestral Black	OBI	-0.0794	-3.423	177	207	2253	0.0063
OAM8	Leccese	Australian Merino	OBI	-0.0775	-3.407	177	206	2253	0.0063
OAM8	Australian Merino	Valais Blacknose Sheep	OBI	-0.0817	-3.388	176	207	2253	0.0065
OAM8	Churra	Comisana	OBI	-0.0803	-3.364	177	208	2253	0.0069
OAM8	Sardinian Ancestral Black	Leccese	OBI	-0.0824	-3.338	176	207	2253	0.0073
OAM8	Leccese	Engadine Red Sheep	OBI	-0.0793	-3.332	176	206	2253	0.0073
OAM8	Cyprus Fat Tail	Afshari	OBI	-0.0846	-3.291	169	200	2253	0.0079
OAM8	Sakız	Norduz	OBI	-0.0835	-3.274	173	204	2253	0.0079
OAM8	Bundner Oberlander Sheep	Finnsheep	OBI	-0.0817	-3.283	173	203	2253	0.0079
OAM8	Engadine Red Sheep	Valais Blacknose Sheep	OBI	-0.0785	-3.275	175	205	2253	0.0079
OAM8	Churra	Leccese	OBI	-0.0782	-3.298	178	209	2253	0.0079
OAM8	Comisana	Leccese	OBI	-0.0779	-3.247	176	205	2253	0.0085
OAM8	Churra	Finnsheep	OBI	-0.077	-3.239	174	203	2253	0.0085
OAM8	Leccese	Comisana	OBI	-0.077	-3.225	176	205	2253	0.0088
OAM8	Comisana	Sardinian Ancestral Black	OBI	-0.0753	-3.213	177	206	2253	0.0089
OAM8	Comisana	Australian Merino	OBI	-0.0732	-3.184	177	205	2253	0.0097
OAM8	Engadine Red Sheep	Churra	OBI	-0.0745	-3.157	179	208	2253	0.0104
OAM8	Australian Merino	Leccese	OBI	-0.0728	-3.15	179	206	2253	0.0104
OAM8	Bundner Oberlander Sheep	Old Norwegian Spælsau	OBI	-0.0772	-3.134	175	204	2253	0.0106
OAM8	Australian Merino	Finnsheep	OBI	-0.0736	-3.132	174	202	2253	0.0106
OAM8	Cyprus Fat Tail	Chios	OBI	-0.0831	-3.118	172	203	2253	0.0107
OAM8	Sardinian Ancestral Black	Comisana	OBI	-0.0775	-3.123	176	206	2253	0.0107
OAM8	Valais Blacknose Sheep	Churra	OBI	-0.0807	-3.11	177	208	2253	0.0108
OAM8	Valais Blacknose Sheep	Bundner Oberlander Sheep	OBI	-0.0823	-3.095	178	210	2253	0.0109
OAM8	Comisana	Bundner Oberlander Sheep	OBI	-0.0758	-3.086	177	206	2253	0.0109
OAM8	Bundner Oberlander Sheep	Comisana	OBI	-0.0753	-3.087	177	206	2253	0.0109
OAM8	Churra	Engadine Red Sheep	OBI	-0.0748	-3.094	179	208	2253	0.0109
OAM8	Sardinian Ancestral Black	Finnsheep	OBI	-0.0774	-3.057	172	201	2253	0.0116
OAM8	Engadine Red Sheep	Leccese	OBI	-0.072	-3.062	178	206	2253	0.0116
OAM8	Ethiopian Menz	Norduz	OBI	-0.0782	-3.049	167	195	2253	0.0117
OAM8	Cyprus Fat Tail	Norduz	OBI	-0.0796	-3.037	168	197	2253	0.012
OAM8	Sardinian Ancestral Black	Engadine Red Sheep	OBI	-0.0767	-3.027	177	206	2253	0.0122
OAM8	Australian Merino	Engadine Red Sheep	OBI	-0.0695	-2.963	179	206	2253	0.0148
OAM8	Leccese	Sakız	OBI	-0.0764	-2.93	176	206	2253	0.0162
OAM8	Chios	Norduz	OBI	-0.0726	-2.925	174	201	2253	0.0162
OAM8	Engadine Red Sheep	Australian Merino	OBI	-0.0669	-2.92	180	206	2253	0.0162
OAM8	Comisana	Valais Blacknose Sheep	OBI	-0.0715	-2.909	174	201	2253	0.0165
OAM8	Chios	Afshari	OBI	-0.0698	-2.898	175	201	2253	0.0165
OAM8	Engadine Red Sheep	Finnsheep	OBI	-0.0682	-2.897	175	201	2253	0.0165
OAM8	Australian Merino	Comisana	OBI	-0.0676	-2.897	179	205	2253	0.0165
OAM8	Comisana	Afshari	OBI	-0.0697	-2.89	173	198	2253	0.0166
OAM8	Valais Blacknose Sheep	Australian Merino	OBI	-0.0722	-2.85	179	207	2253	0.0186
OAM8	Sardinian Ancestral Black	Sakız	OBI	-0.0776	-2.839	177	207	2253	0.0189
OAM8	Sardinian Ancestral Black	Old Norwegian Spælsau	OBI	-0.0706	-2.836	175	201	2253	0.0189
OAM8	Sakız	Churra	OBI	-0.0693	-2.828	180	206	2253	0.0191
OAM8	Engadine Red Sheep	Sardinian Ancestral Black	OBI	-0.0665	-2.819	181	206	2253	0.0194
OAM8	Changthangi	Deccani	OBI	-0.068	-2.811	169	194	2253	0.0196
OAM8	Comisana	Sakız	OBI	-0.0733	-2.797	177	204	2253	0.0202
OAM8	Sakız	Leccese	OBI	-0.0689	-2.787	179	206	2253	0.0203
OAM8	Afshari	Deccani	OBI	-0.0676	-2.787	170	194	2253	0.0203
OAM8	Bundner Oberlander Sheep	Sakız	OBI	-0.0728	-2.769	177	205	2253	0.0212
OAM8	Valais Blacknose Sheep	Sardinian Ancestral Black	OBI	-0.0713	-2.762	179	207	2253	0.0213
OAM8	Australian Merino	Chios	OBI	-0.0679	-2.76	178	204	2253	0.0213
OAM8	Valais Blacknose Sheep	Engadine Red Sheep	OBI	-0.0716	-2.743	178	205	2253	0.0216
OAM8	Bundner Oberlander Sheep	Chios	OBI	-0.0704	-2.737	176	203	2253	0.0216
OAM8	Sakız	Sardinian Ancestral Black	OBI	-0.0672	-2.742	181	207	2253	0.0216
OAM8	Comisana	Engadine Red Sheep	OBI	-0.0664	-2.737	177	202	2253	0.0216
OAM8	Churra	Old Norwegian Spælsau	OBI	-0.0652	-2.736	177	201	2253	0.0216
OAM8	Australian Merino	Old Norwegian Spælsau	OBI	-0.0639	-2.727	177	202	2253	0.022
OAM8	Churra	Chios	OBI	-0.0675	-2.714	178	204	2253	0.0226
OAM8	Comisana	Chios	OBI	-0.0681	-2.703	176	201	2253	0.0231
OAM8	Churra	Sakız	OBI	-0.0699	-2.671	179	206	2253	0.0246
OAM8	Cyprus Fat Tail	Deccani	OBI	-0.0691	-2.668	165	190	2253	0.0246
OAM8	Leccese	Chios	OBI	-0.0675	-2.669	177	202	2253	0.0246
OAM8	Leccese	Finnsheep	OBI	-0.0643	-2.669	174	198	2253	0.0246
OAM8	Sakız	Comisana	OBI	-0.0649	-2.643	180	204	2253	0.0262
OAM8	Valais Blacknose Sheep	Leccese	OBI	-0.069	-2.621	178	204	2253	0.0277
OAM8	Valais Blacknose Sheep	Finnsheep	OBI	-0.0685	-2.602	175	201	2253	0.0289
OAM8	Ethiopian Menz	Deccani	OBI	-0.0663	-2.584	165	188	2253	0.0294
OAM8	Chios	Cyprus Fat Tail	OBI	-0.0659	-2.583	178	203	2253	0.0294
OAM8	Churra	Afshari	OBI	-0.0611	-2.59	176	199	2253	0.0294
OAM8	Engadine Red Sheep	Old Norwegian Spælsau	OBI	-0.061	-2.585	178	201	2253	0.0294
OAM8	Sakız	Bundner Oberlander Sheep	OBI	-0.0649	-2.574	180	205	2253	0.0299
OAM8	Comisana	Norduz	OBI	-0.0639	-2.558	173	197	2253	0.031
OAM8	Sakız	Deccani	OBI	-0.0647	-2.548	170	193	2253	0.0311
OAM8	Sakız	Changthangi	OBI	-0.0634	-2.545	170	193	2253	0.0311
OAM8	Deccani	Changthangi	OBI	-0.0628	-2.553	171	194	2253	0.0311
OAM8	Sakız	Australian Merino	OBI	-0.0614	-2.544	181	205	2253	0.0311
OAM8	Valais Blacknose Sheep	Old Norwegian Spælsau	OBI	-0.0658	-2.514	177	202	2253	0.0335
OAM8	Sardinian Ancestral Black	Chios	OBI	-0.0664	-2.507	176	202	2253	0.0336
OAM8	Sakız	Finnsheep	OBI	-0.0638	-2.509	176	200	2253	0.0336
OAM8	Australian Merino	Sakız	OBI	-0.0642	-2.494	180	205	2253	0.0342
OAM8	Afshari	Changthangi	OBI	-0.0607	-2.497	172	194	2253	0.0342
OAM8	Norduz	Deccani	OBI	-0.0611	-2.486	170	192	2253	0.0347
OAM8	Comisana	Finnsheep	OBI	-0.06	-2.465	174	197	2253	0.0365
OAM8	Chios	Churra	OBI	-0.0591	-2.456	181	204	2253	0.0371
OAM8	Engadine Red Sheep	Comisana	OBI	-0.0582	-2.446	180	202	2253	0.0378
OAM8	Chios	Australian Merino	OBI	-0.0573	-2.435	182	204	2253	0.0386
OAM8	Bundner Oberlander Sheep	Afshari	OBI	-0.0586	-2.418	175	196	2253	0.0401
OAM8	Australian Merino	Afshari	OBI	-0.0552	-2.377	176	197	2253	0.0445
OAM8	Sakız	Engadine Red Sheep	OBI	-0.0579	-2.337	180	202	2253	0.0484
OAM8	Chios	Deccani	OBI	-0.0575	-2.337	171	192	2253	0.0484
OAM8	Leccese	Old Norwegian Spælsau	OBI	-0.0559	-2.341	177	198	2253	0.0484
OAM8	Cyprus Fat Tail	Changthangi	OBI	-0.0605	-2.324	167	188	2253	0.0493
OAM8	Leccese	Afshari	OBI	-0.0556	-2.324	175	195	2253	0.0493
OAM8	Chios	Changthangi	OBI	-0.0571	-2.313	171	192	2253	0.0503
OAM8	Cyprus Fat Tail	Sakız	OBI	-0.0633	-2.307	176	200	2253	0.0507
OAM8	Sardinian Ancestral Black	Afshari	OBI	-0.0574	-2.301	175	196	2253	0.0511
OAM8	Engadine Red Sheep	Sakız	OBI	-0.0582	-2.268	180	202	2253	0.0553
OAM8	Sakız	Valais Blacknose Sheep	OBI	-0.0583	-2.232	180	202	2253	0.0603
OAM8	Churra	Norduz	OBI	-0.0556	-2.212	178	198	2253	0.063
OAM8	Leccese	Norduz	OBI	-0.0548	-2.196	174	194	2253	0.0651
OAM8	Comisana	Old Norwegian Spælsau	OBI	-0.0531	-2.193	177	197	2253	0.0651
OAM8	Engadine Red Sheep	Chios	OBI	-0.0552	-2.187	180	201	2253	0.0656
OAM8	Chios	Bundner Oberlander Sheep	OBI	-0.0546	-2.18	182	203	2253	0.0663
OAM8	Chios	Valais Blacknose Sheep	OBI	-0.0555	-2.174	180	201	2253	0.0668
OAM8	Australian Merino	Norduz	OBI	-0.0528	-2.158	177	196	2253	0.0686
OAM8	Norduz	Changthangi	OBI	-0.0528	-2.16	172	191	2253	0.0686
OAM8	Norduz	Sakız	OBI	-0.0567	-2.138	183	204	2253	0.0706
OAM8	Valais Blacknose Sheep	Comisana	OBI	-0.0563	-2.143	180	201	2253	0.0706
OAM8	Chios	Leccese	OBI	-0.0521	-2.138	182	202	2253	0.0706
OAM8	Chios	Comisana	OBI	-0.0518	-2.125	182	201	2253	0.0724
OAM8	Sakız	Cyprus Fat Tail	OBI	-0.0543	-2.106	179	200	2253	0.0748
OAM8	Norduz	Chios	OBI	-0.0536	-2.107	180	201	2253	0.0748
OAM8	Comisana	Deccani	OBI	-0.0519	-2.103	170	188	2253	0.0748
OAM8	Bundner Oberlander Sheep	Norduz	OBI	-0.0529	-2.089	175	195	2253	0.0769
OAM8	Valais Blacknose Sheep	Chios	OBI	-0.0567	-2.073	179	201	2253	0.0795
OAM8	Afshari	Sakız	OBI	-0.0538	-2.048	182	203	2253	0.0828
OAM8	Old Norwegian Spælsau	Valais Blacknose Sheep	OBI	-0.0505	-2.045	182	202	2253	0.0828
OAM8	Engadine Red Sheep	Afshari	OBI	-0.0484	-2.051	177	195	2253	0.0828
OAM8	Finnsheep	Churra	OBI	-0.0483	-2.045	184	203	2253	0.0828
OAM8	Ethiopian Menz	Cyprus Fat Tail	OBI	-0.0532	-2.033	176	195	2253	0.0847
OAM8	Chios	Finnsheep	OBI	-0.0489	-1.979	178	196	2253	0.0956
OAM8	Ethiopian Menz	Changthangi	OBI	-0.0502	-1.956	168	185	2253	0.1001
OAM8	Chios	Sardinian Ancestral Black	OBI	-0.048	-1.954	183	202	2253	0.1001
OAM8	Ethiopian Menz	Sakız	OBI	-0.0515	-1.93	177	197	2253	0.1045
OAM8	Old Norwegian Spælsau	Bundner Oberlander Sheep	OBI	-0.0476	-1.932	186	204	2253	0.1045
OAM8	Chios	Engadine Red Sheep	OBI	-0.0472	-1.926	183	201	2253	0.1048
OAM8	Finnsheep	Valais Blacknose Sheep	OBI	-0.047	-1.918	183	201	2253	0.1061
OAM8	Afshari	Chios	OBI	-0.0482	-1.913	182	201	2253	0.1066
OAM8	Sardinian Ancestral Black	Norduz	OBI	-0.0494	-1.877	176	195	2253	0.1136
OAM8	Sakız	Old Norwegian Spælsau	OBI	-0.0473	-1.881	180	198	2253	0.1136
OAM8	Comisana	Changthangi	OBI	-0.0455	-1.878	171	187	2253	0.1136
OAM8	Finnsheep	Bundner Oberlander Sheep	OBI	-0.0458	-1.873	186	203	2253	0.1139
OAM8	Finnsheep	Australian Merino	OBI	-0.0428	-1.841	185	202	2253	0.1217
OAM8	Ethiopian Menz	Chios	OBI	-0.0481	-1.819	177	195	2253	0.1268
OAM8	Deccani	Afshari	OBI	-0.0437	-1.817	178	194	2253	0.1268
OAM8	Valais Blacknose Sheep	Sakız	OBI	-0.0517	-1.799	183	202	2253	0.1302
OAM8	Afshari	Cyprus Fat Tail	OBI	-0.0456	-1.797	183	200	2253	0.1302
OAM8	Old Norwegian Spælsau	Churra	OBI	-0.0428	-1.801	185	201	2253	0.1302
OAM8	Bundner Oberlander Sheep	Changthangi	OBI	-0.0442	-1.79	172	187	2253	0.1314
OAM8	Australian Merino	Deccani	OBI	-0.0422	-1.782	173	188	2253	0.133
OAM8	Changthangi	Afshari	OBI	-0.0419	-1.749	178	194	2253	0.142
OAM8	Cyprus Fat Tail	Ethiopian Menz	OBI	-0.0468	-1.737	178	195	2253	0.1449
OAM8	Engadine Red Sheep	Norduz	OBI	-0.0432	-1.725	178	194	2253	0.1478
OAM8	Cyprus Fat Tail	Churra	OBI	-0.0437	-1.716	179	196	2253	0.1481
OAM8	Churra	Deccani	OBI	-0.0415	-1.716	172	187	2253	0.1481
OAM8	Churra	Changthangi	OBI	-0.0413	-1.721	174	189	2253	0.1481
OAM8	Afshari	Ethiopian Menz	OBI	-0.0432	-1.702	182	199	2253	0.1517
OAM8	Norduz	Cyprus Fat Tail	OBI	-0.043	-1.699	181	197	2253	0.1518
OAM8	Old Norwegian Spælsau	Australian Merino	OBI	-0.0395	-1.687	186	202	2253	0.1549
OAM8	Australian Merino	Changthangi	OBI	-0.0393	-1.673	174	188	2253	0.1586
OAM8	Bundner Oberlander Sheep	Deccani	OBI	-0.0419	-1.67	172	187	2253	0.1587
OAM8	Finnsheep	Engadine Red Sheep	OBI	-0.04	-1.662	185	201	2253	0.1605
OAM8	Leccese	Changthangi	OBI	-0.0401	-1.637	173	187	2253	0.1681
OAM8	Leccese	Deccani	OBI	-0.0401	-1.631	172	187	2253	0.1693
OAM8	Old Norwegian Spælsau	Engadine Red Sheep	OBI	-0.0391	-1.626	186	201	2253	0.1701
OAM8	Finnsheep	Sardinian Ancestral Black	OBI	-0.0388	-1.615	186	201	2253	0.173
OAM8	Old Norwegian Spælsau	Sardinian Ancestral Black	OBI	-0.0383	-1.611	187	201	2253	0.1735
OAM8	Chios	Old Norwegian Spælsau	OBI	-0.0392	-1.607	181	195	2253	0.174
OAM8	Sardinian Ancestral Black	Deccani	OBI	-0.041	-1.599	171	185	2253	0.1759
OAM8	Cyprus Fat Tail	Comisana	OBI	-0.0406	-1.58	179	194	2253	0.1813
OAM8	Comisana	Cyprus Fat Tail	OBI	-0.04	-1.579	179	194	2253	0.1813
OAM8	Sardinian Ancestral Black	Changthangi	OBI	-0.0384	-1.537	172	186	2253	0.1961
OAM8	Churra	Cyprus Fat Tail	OBI	-0.0354	-1.418	182	196	2253	0.2451
OAM8	Sakız	Ethiopian Menz	OBI	-0.0364	-1.397	183	197	2253	0.2533
OAM8	Engadine Red Sheep	Changthangi	OBI	-0.0336	-1.392	175	187	2253	0.2533
OAM8	Finnsheep	Changthangi	OBI	-0.0336	-1.394	176	189	2253	0.2533
OAM8	Valais Blacknose Sheep	Afshari	OBI	-0.0362	-1.374	178	192	2253	0.2597
OAM8	Deccani	Norduz	OBI	-0.0345	-1.373	179	192	2253	0.2597
OAM8	Finnsheep	Sakız	OBI	-0.036	-1.365	186	200	2253	0.2614
OAM8	Norduz	Ethiopian Menz	OBI	-0.0352	-1.364	182	195	2253	0.2614
OAM8	Ethiopian Menz	Comisana	OBI	-0.0335	-1.324	180	192	2253	0.2796
OAM8	Afshari	Churra	OBI	-0.0315	-1.308	187	199	2253	0.2863
OAM8	Afshari	Comisana	OBI	-0.032	-1.304	186	198	2253	0.2869
OAM8	Valais Blacknose Sheep	Norduz	OBI	-0.0356	-1.285	179	192	2253	0.2953
OAM8	Changthangi	Norduz	OBI	-0.0313	-1.256	179	191	2253	0.3091
OAM8	Cyprus Fat Tail	Australian Merino	OBI	-0.0308	-1.236	182	194	2253	0.3184
OAM8	Valais Blacknose Sheep	Changthangi	OBI	-0.032	-1.188	174	185	2253	0.3406
OAM8	Finnsheep	Leccese	OBI	-0.029	-1.192	187	198	2253	0.3406
OAM8	Engadine Red Sheep	Deccani	OBI	-0.0288	-1.188	175	185	2253	0.3406
OAM8	Norduz	Churra	OBI	-0.0288	-1.17	187	198	2253	0.3493
OAM8	Norduz	Comisana	OBI	-0.0289	-1.165	186	197	2253	0.3506
OAM8	Finnsheep	Chios	OBI	-0.029	-1.137	185	196	2253	0.3654
OAM8	Finnsheep	Afshari	OBI	-0.027	-1.125	182	193	2253	0.3709
OAM8	Old Norwegian Spælsau	Leccese	OBI	-0.0269	-1.104	188	198	2253	0.3819
OAM8	Old Norwegian Spælsau	Ethiopian Menz	OBI	0.0271	1.065	193	182	2253	0.4045
OAM8	Valais Blacknose Sheep	Deccani	OBI	-0.0282	-1.06	174	184	2253	0.4059
OAM8	Afshari	Finnsheep	OBI	-0.0258	-1.055	183	193	2253	0.4072
OAM8	Ethiopian Menz	Churra	OBI	-0.0265	-1.048	182	191	2253	0.4086
OAM8	Ethiopian Menz	Australian Merino	OBI	-0.0254	-1.047	182	191	2253	0.4086
OAM8	Comisana	Ethiopian Menz	OBI	-0.0267	-1.04	182	192	2253	0.4112
OAM8	Australian Merino	Cyprus Fat Tail	OBI	-0.0248	-1.012	184	194	2253	0.4275
OAM8	Norduz	Australian Merino	OBI	-0.0238	-1.007	187	196	2253	0.4289
OAM8	Afshari	Australian Merino	OBI	-0.0235	-1.001	188	197	2253	0.4309
OAM8	Cyprus Fat Tail	Valais Blacknose Sheep	OBI	-0.0262	-0.994	179	188	2253	0.4317
OAM8	Old Norwegian Spælsau	Chios	OBI	-0.0254	-0.995	186	195	2253	0.4317
OAM8	Cyprus Fat Tail	Bundner Oberlander Sheep	OBI	-0.0256	-0.983	181	191	2253	0.437
OAM8	Finnsheep	Comisana	OBI	-0.0238	-0.98	187	197	2253	0.4371
OAM8	Old Norwegian Spælsau	Sakız	OBI	-0.0258	-0.974	188	198	2253	0.4379
OAM8	Chios	Ethiopian Menz	OBI	-0.0252	-0.973	185	195	2253	0.4379
OAM8	Cyprus Fat Tail	Finnsheep	OBI	-0.0253	-0.968	179	188	2253	0.4393
OAM8	Old Norwegian Spælsau	Changthangi	OBI	-0.0235	-0.964	177	185	2253	0.44
OAM8	Bundner Oberlander Sheep	Cyprus Fat Tail	OBI	-0.0245	-0.961	182	191	2253	0.4401
OAM8	Old Norwegian Spælsau	Comisana	OBI	-0.0232	-0.943	188	197	2253	0.4501
OAM8	Deccani	Engadine Red Sheep	OBI	0.0228	0.907	194	185	2253	0.4725
OAM8	Cyprus Fat Tail	Engadine Red Sheep	OBI	-0.0232	-0.896	182	191	2253	0.478
OAM8	Afshari	Bundner Oberlander Sheep	OBI	-0.0218	-0.875	188	196	2253	0.4906
OAM8	Deccani	Sardinian Ancestral Black	OBI	0.0213	0.871	194	185	2253	0.4913
OAM8	Cyprus Fat Tail	Leccese	OBI	-0.0223	-0.862	182	191	2253	0.4956
OAM8	Norduz	Leccese	OBI	-0.0208	-0.84	186	194	2253	0.509
OAM8	Ethiopian Menz	Finnsheep	OBI	-0.0211	-0.834	178	185	2253	0.5091
OAM8	Finnsheep	Deccani	OBI	-0.0205	-0.837	178	185	2253	0.5091
OAM8	Leccese	Cyprus Fat Tail	OBI	-0.0209	-0.828	183	191	2253	0.5113
OAM8	Finnsheep	Ethiopian Menz	OBI	0.0209	0.812	193	185	2253	0.5206
OAM8	Deccani	Old Norwegian Spælsau	OBI	0.0196	0.791	189	182	2253	0.5336
OAM8	Changthangi	Sardinian Ancestral Black	OBI	0.019	0.786	193	186	2253	0.535
OAM8	Sardinian Ancestral Black	Cyprus Fat Tail	OBI	-0.0207	-0.781	183	191	2253	0.5351
OAM8	Afshari	Engadine Red Sheep	OBI	-0.0192	-0.779	188	195	2253	0.5351
OAM8	Afshari	Leccese	OBI	-0.0191	-0.777	188	195	2253	0.5351
OAM8	Deccani	Leccese	OBI	0.019	0.762	194	187	2253	0.5438
OAM8	Cyprus Fat Tail	Sardinian Ancestral Black	OBI	-0.0191	-0.745	184	191	2253	0.5497
OAM8	Norduz	Bundner Oberlander Sheep	OBI	-0.0187	-0.745	188	195	2253	0.5497
OAM8	Afshari	Sardinian Ancestral Black	OBI	-0.0181	-0.75	189	196	2253	0.5497
OAM8	Cyprus Fat Tail	Old Norwegian Spælsau	OBI	-0.0183	-0.716	179	186	2253	0.5688
OAM8	Deccani	Bundner Oberlander Sheep	OBI	0.0177	0.698	193	187	2253	0.5799
OAM8	Changthangi	Chios	OBI	-0.0171	-0.67	186	192	2253	0.5964
OAM8	Norduz	Engadine Red Sheep	OBI	-0.0167	-0.667	188	194	2253	0.5964
OAM8	Deccani	Valais Blacknose Sheep	OBI	0.0171	0.668	191	184	2253	0.5964
OAM8	Old Norwegian Spælsau	Afshari	OBI	-0.0155	-0.649	183	189	2253	0.6077
OAM8	Norduz	Valais Blacknose Sheep	OBI	-0.0158	-0.621	186	192	2253	0.6268
OAM8	Changthangi	Sakız	OBI	-0.0156	-0.586	187	193	2253	0.6491
OAM8	Engadine Red Sheep	Cyprus Fat Tail	OBI	-0.0147	-0.587	185	191	2253	0.6491
OAM8	Changthangi	Finnsheep	OBI	-0.0141	-0.58	183	189	2253	0.6513
OAM8	Changthangi	Leccese	OBI	0.0142	0.573	193	187	2253	0.6543
OAM8	Afshari	Valais Blacknose Sheep	OBI	-0.0138	-0.553	187	192	2253	0.6675
OAM8	Australian Merino	Ethiopian Menz	OBI	-0.0133	-0.537	186	191	2253	0.6767
OAM8	Changthangi	Engadine Red Sheep	OBI	0.0134	0.535	192	187	2253	0.6767
OAM8	Norduz	Sardinian Ancestral Black	OBI	-0.0129	-0.527	190	195	2253	0.6805
OAM8	Norduz	Finnsheep	OBI	-0.0127	-0.517	184	189	2253	0.6833
OAM8	Deccani	Australian Merino	OBI	0.0123	0.517	193	188	2253	0.6833
OAM8	Ethiopian Menz	Bundner Oberlander Sheep	OBI	-0.0128	-0.508	181	186	2253	0.6854
OAM8	Changthangi	Ethiopian Menz	OBI	0.0131	0.51	190	185	2253	0.6854
OAM8	Deccani	Chios	OBI	-0.0126	-0.5	187	192	2253	0.6891
OAM8	Churra	Ethiopian Menz	OBI	-0.0122	-0.482	187	191	2253	0.7008
OAM8	Valais Blacknose Sheep	Ethiopian Menz	OBI	0.0133	0.471	189	184	2253	0.7069
OAM8	Old Norwegian Spælsau	Cyprus Fat Tail	OBI	0.0117	0.464	191	186	2253	0.7099
OAM8	Deccani	Sakız	OBI	-0.012	-0.449	189	193	2253	0.7116
OAM8	Finnsheep	Norduz	OBI	-0.0114	-0.455	185	189	2253	0.7116
OAM8	Ethiopian Menz	Sardinian Ancestral Black	OBI	-0.0112	-0.449	184	188	2253	0.7116
OAM8	Deccani	Churra	OBI	0.011	0.456	192	187	2253	0.7116
OAM8	Ethiopian Menz	Leccese	OBI	-0.0111	-0.434	183	187	2253	0.7189
OAM8	Changthangi	Australian Merino	OBI	0.0102	0.43	192	188	2253	0.7189
OAM8	Changthangi	Bundner Oberlander Sheep	OBI	0.0108	0.431	192	187	2253	0.7189
OAM8	Old Norwegian Spælsau	Deccani	OBI	-0.0103	-0.415	178	182	2253	0.7263
OAM8	Changthangi	Comisana	OBI	0.0102	0.414	191	187	2253	0.7263
OAM8	Finnsheep	Cyprus Fat Tail	OBI	0.0105	0.409	192	188	2253	0.7277
OAM8	Valais Blacknose Sheep	Cyprus Fat Tail	OBI	-0.0108	-0.392	184	188	2253	0.7385
OAM8	Ethiopian Menz	Engadine Red Sheep	OBI	-0.0089	-0.353	182	186	2253	0.7614
OAM8	Ethiopian Menz	Old Norwegian Spælsau	OBI	-0.0089	-0.356	179	182	2253	0.7614
OAM8	Deccani	Comisana	OBI	0.0088	0.355	191	188	2253	0.7614
OAM8	Afshari	Old Norwegian Spælsau	OBI	-0.0083	-0.342	186	189	2253	0.7648
OAM8	Changthangi	Valais Blacknose Sheep	OBI	0.0087	0.343	189	185	2253	0.7648
OAM8	Ethiopian Menz	Valais Blacknose Sheep	OBI	-0.008	-0.303	181	184	2253	0.793
OAM8	Changthangi	Churra	OBI	0.0063	0.261	191	189	2253	0.8237
OAM8	Deccani	Cyprus Fat Tail	OBI	-0.0064	-0.254	187	190	2253	0.8265
OAM8	Sardinian Ancestral Black	Ethiopian Menz	OBI	-0.0066	-0.247	186	188	2253	0.8293
OAM8	Engadine Red Sheep	Ethiopian Menz	OBI	0.0057	0.224	188	186	2253	0.8448
OAM8	Bundner Oberlander Sheep	Ethiopian Menz	OBI	-0.0055	-0.218	184	186	2253	0.8468
OAM8	Old Norwegian Spælsau	Norduz	OBI	-0.0037	-0.147	185	187	2253	0.8978
OAM8	Deccani	Finnsheep	OBI	0.0037	0.149	187	185	2253	0.8978
OAM8	Leccese	Ethiopian Menz	OBI	-0.0035	-0.138	186	187	2253	0.902
OAM8	Changthangi	Cyprus Fat Tail	OBI	-0.0031	-0.122	187	188	2253	0.9118
OAM8	Deccani	Ethiopian Menz	OBI	0.0027	0.104	189	188	2253	0.9232
OAM8	Changthangi	Old Norwegian Spælsau	OBI	0.0019	0.078	186	185	2253	0.9409
OAM8	Norduz	Old Norwegian Spælsau	OBI	0.0009	0.035	187	187	2253	0.9721

## Sheet: J
D-statistics results of the form D(Outgroup, OBI; ANS, Modern). OAM8 is an Argali sheep individual representing the outgroup.
Outgroup	Pop1	Pop2	Pop3	D-stats	Z-score	BABA	ABBA	#SNPs used	Adjusted p-value
OAM8	OBI	ANS	Afshari	0.0211	0.571	132	126	1553	0.9992
OAM8	OBI	ANS	Bundner Oberlander Sheep	-0.0094	-0.25	126	128	1553	0.9992
OAM8	OBI	ANS	Australian Merino	-0.0011	-0.031	126	126	1553	0.9992
OAM8	OBI	ANS	Changthangi	0.0584	1.584	138	123	1553	0.9992
OAM8	OBI	ANS	Chios	0.0026	0.069	127	126	1553	0.9992
OAM8	OBI	ANS	Churra	0.0006	0.017	126	126	1553	0.9992
OAM8	OBI	ANS	Comisana	-0.008	-0.221	126	128	1553	0.9992
OAM8	OBI	ANS	Cyprus Fat Tail	0.0043	0.109	129	128	1553	0.9992
OAM8	OBI	ANS	Deccani	0.0537	1.403	134	120	1553	0.9992
OAM8	OBI	ANS	Engadine Red Sheep	0.0051	0.139	129	127	1553	0.9992
OAM8	OBI	ANS	Ethiopian Menz	-0.0095	-0.256	128	130	1553	0.9992
OAM8	OBI	ANS	Finnsheep	0.0235	0.634	130	124	1553	0.9992
OAM8	OBI	ANS	Leccese	0	-0.001	127	127	1553	0.9992
OAM8	OBI	ANS	Norduz	0.0375	0.984	135	125	1553	0.9992
OAM8	OBI	ANS	Old Norwegian Spælsau	0.0156	0.418	128	124	1553	0.9992
OAM8	OBI	ANS	Sakız	0.0148	0.373	126	123	1553	0.9992
OAM8	OBI	ANS	Sardinian Ancestral Black	-0.0032	-0.085	125	126	1553	0.9992
OAM8	OBI	ANS	Valais Blacknose Sheep	-0.0001	-0.002	126	126	1553	0.9992

[truncated: 1 more sheets: K]
