# Supplementary material for: Archaeogenetic analysis of Neolithic sheep from Anatolia suggests a complex demographic history since domestication
Source: Commun Biol. 2021 Nov 12;4:1279. doi: 10.1038/s42003-021-02794-8 (PMC8589978; doi:10.1038/s42003-021-02794-8)
Supplement: Supplementary file 4 — Supplementary Datas [file 42003_2021_2794_MOESM4_ESM.zip › Supplementary_Data_5.xlsx]

## Sheet: Sheet1
Eigenvalues of first 10 principal components of the PCA calculated using modern sheep breeds, ANS and OBS.
Sample	Population	PC1	PC2	PC3	PC4	PC5	PC6	PC7	PC8	PC9	PC10
AFS29	Afshari	0.0569	0.0075	0.0122	0.0137	-0.0029	-0.0293	-0.0032	0.0906	0.0299	-0.002
AFS37	Afshari	0.0564	0.005	0.0139	0.0163	-0.006	-0.0321	-0.0008	0.1126	0.034	0
AFS6	Afshari	0.0567	0.0074	0.0132	0.0144	-0.0053	-0.0351	-0.007	0.1024	0.0379	0.0008
AFS14	Afshari	0.0607	0.0092	0.0179	0.016	-0.0068	-0.04	-0.0068	0.1468	0.052	0.0042
AFS22	Afshari	0.0572	0.0065	0.0123	0.0148	-0.0045	-0.0354	-0.0068	0.1313	0.0506	-0.0018
AFS38	Afshari	0.057	0.0087	0.0155	0.0162	-0.0053	-0.0354	-0.0071	0.1126	0.0395	-0.0036
AFS7	Afshari	0.0554	0.0098	0.0099	0.0135	-0.0028	-0.0321	-0.0062	0.093	0.0318	0.0008
AFS15	Afshari	0.0588	0.0101	0.0131	0.0155	-0.0072	-0.0382	-0.0048	0.129	0.0436	0.0009
AFS23	Afshari	0.0588	0.0084	0.0143	0.0119	-0.0056	-0.0307	-0.0052	0.096	0.0308	-0.0019
AFS31	Afshari	0.0566	0.0066	0.0125	0.0166	-0.0094	-0.0294	-0.0013	0.1046	0.0352	-0.0007
AFS8	Afshari	0.0613	0.0069	0.0131	0.0142	-0.0059	-0.0386	-0.0028	0.1279	0.0467	0.0007
AFS16	Afshari	0.0602	0.0089	0.0146	0.0118	-0.0044	-0.0304	-0.0067	0.1091	0.037	0.0019
AFS24	Afshari	0.0615	0.0087	0.015	0.0168	-0.0064	-0.0409	-0.0047	0.1449	0.0591	0.0011
AFS32	Afshari	0.0536	0.007	0.012	0.0159	-0.003	-0.0292	-0.006	0.0895	0.0261	0.0027
AFS40	Afshari	0.056	0.0055	0.013	0.0145	-0.0056	-0.0298	-0.0037	0.0942	0.0295	0.0003
AFS1	Afshari	0.058	0.0081	0.0166	0.0169	-0.0036	-0.0351	-0.0065	0.1288	0.0428	0.0007
AFS12	Afshari	0.0574	0.0067	0.0161	0.0178	-0.0051	-0.0284	-0.0019	0.1118	0.0405	0.0029
AFS4	Afshari	0.0577	0.0085	0.0152	0.017	-0.004	-0.0326	-0.0068	0.1231	0.0439	-0.0044
AFS35	Afshari	0.058	0.0055	0.016	0.0164	-0.0085	-0.0332	0.0009	0.1172	0.044	0.0023
AFS19	Afshari	0.0581	0.0061	0.0151	0.0149	-0.004	-0.0319	-0.0008	0.1206	0.0449	0.0021
AFS11	Afshari	0.0566	0.0081	0.0118	0.0146	-0.0034	-0.0349	-0.0052	0.113	0.0368	-0.0073
AFS3	Afshari	0.0593	0.009	0.0165	0.0208	-0.0045	-0.0418	-0.0062	0.152	0.0542	0.0005
AFS26	Afshari	0.0188	0.0061	-0.0002	0.0174	-0.002	-0.0178	-0.0115	0.0513	0.0245	0.0003
AFS18	Afshari	0.0597	0.0076	0.0161	0.0138	-0.0047	-0.0323	0.0007	0.1262	0.0419	0.0021
AFS41	Afshari	0.0585	0.008	0.0173	0.0139	-0.0086	-0.0339	-0.0045	0.105	0.0334	0.0033
AFS33	Afshari	0.0595	0.0077	0.0184	0.0217	-0.0064	-0.0358	-0.0045	0.122	0.042	0.0028
AFS39	Afshari	0.0542	0.0071	0.0135	0.0121	-0.0056	-0.0298	-0.0021	0.0835	0.029	-0.0031
AFS25	Afshari	0.0545	0.0088	0.0128	0.0137	-0.0039	-0.0277	-0.0014	0.0761	0.0291	-0.0018
AFS17	Afshari	0.0557	0.0071	0.0103	0.0129	-0.0034	-0.0281	-0.0045	0.102	0.0348	-0.0007
AFS9	Afshari	0.061	0.0094	0.0128	0.0145	-0.0097	-0.0377	-0.0061	0.1402	0.0519	0.0027
AFS21	Afshari	0.0594	0.009	0.0112	0.0168	-0.0066	-0.0383	-0.0047	0.1218	0.0463	0.0011
AFS13	Afshari	0.0605	0.0077	0.0173	0.0149	-0.0065	-0.0378	-0.0063	0.1174	0.0389	-0.0031
AFS5	Afshari	0.0551	0.0059	0.0114	0.0165	-0.0061	-0.027	-0.0042	0.0842	0.0287	-0.0013
AFS36	Afshari	0.0574	0.0061	0.0141	0.0125	-0.0036	-0.0279	-0.006	0.0989	0.0297	0.0007
AFS34	Afshari	0.051	0.0082	0.0124	0.0115	-0.003	-0.0243	-0.0012	0.0647	0.0198	0.0007
AFS20	Afshari	0.0539	0.0068	0.0145	0.0143	-0.001	-0.0285	-0.0084	0.0916	0.0365	-0.0022
AFS28	Afshari	0.0558	0.007	0.0139	0.014	-0.0031	-0.0312	-0.0032	0.0853	0.029	-0.0052
MER31	AustralianMerino	-0.0177	-0.0206	-0.0296	0.0194	0.0057	0.0098	-0.0619	-0.0083	0.008	-0.0954
MER47	AustralianMerino	-0.0169	-0.0192	-0.0283	0.0163	0.005	0.0121	-0.0662	-0.0132	0.0126	-0.1269
MER1	AustralianMerino	-0.0199	-0.0191	-0.0246	0.0171	0.0053	0.0115	-0.0601	-0.0071	0.0108	-0.0992
MER2	AustralianMerino	-0.0195	-0.0184	-0.0302	0.021	0.0044	0.0138	-0.0623	-0.0071	0.0094	-0.109
MER7	AustralianMerino	-0.0181	-0.0204	-0.0296	0.0195	0.0059	0.0083	-0.0635	-0.009	0.0063	-0.0976
MER3	AustralianMerino	-0.0187	-0.019	-0.0304	0.0182	0.003	0.0094	-0.0601	-0.0084	0.0087	-0.0986
MER4	AustralianMerino	-0.0199	-0.0206	-0.0313	0.0205	0.0046	0.0136	-0.0639	-0.0084	0.0065	-0.1058
MER5	AustralianMerino	-0.0159	-0.0179	-0.0315	0.0155	0.0039	0.0117	-0.0593	-0.0096	0.0081	-0.0935
MER6	AustralianMerino	-0.0179	-0.0182	-0.0292	0.0208	0.0062	0.0152	-0.0645	-0.0046	0.0147	-0.1046
MER20	AustralianMerino	-0.0185	-0.0205	-0.028	0.0183	0.0048	0.0108	-0.0656	-0.004	-0.0003	-0.1052
MER13	AustralianMerino	-0.0194	-0.0218	-0.0317	0.0187	0.0062	0.0131	-0.0632	-0.0059	0.0082	-0.102
MER32	AustralianMerino	-0.0187	-0.021	-0.0325	0.0219	0.0048	0.0097	-0.0681	-0.008	0.0107	-0.117
MER34	AustralianMerino	-0.0169	-0.0211	-0.0322	0.0177	0.0027	0.0109	-0.0742	-0.0092	0.0146	-0.1287
MER38	AustralianMerino	-0.0175	-0.02	-0.028	0.0183	0.0025	0.008	-0.0614	-0.0062	0.0101	-0.1034
MER39	AustralianMerino	-0.018	-0.0207	-0.0332	0.0193	0.0019	0.0119	-0.0778	-0.0115	0.0166	-0.1399
MER8	AustralianMerino	-0.021	-0.0189	-0.0281	0.016	0.006	0.0097	-0.0634	-0.0091	0.0055	-0.1009
MER9	AustralianMerino	-0.0186	-0.0206	-0.0293	0.0183	0.0035	0.0101	-0.0625	-0.0088	0.0092	-0.1048
MER18	AustralianMerino	-0.0159	-0.0174	-0.0248	0.0188	0.0017	0.0125	-0.0546	-0.0097	0.0115	-0.0897
MER11	AustralianMerino	-0.0173	-0.0173	-0.0343	0.0187	0.0061	0.0135	-0.0584	-0.0092	0.0126	-0.0958
MER19	AustralianMerino	-0.017	-0.0196	-0.0258	0.019	0.0063	0.0105	-0.0536	-0.0081	0.0104	-0.0857
MER26	AustralianMerino	-0.0149	-0.0199	-0.0195	0.015	-0.0007	0.0119	-0.0437	-0.0038	0.0074	-0.0615
MER10	AustralianMerino	-0.0159	-0.0193	-0.0267	0.0167	0.007	0.0091	-0.0665	-0.0108	0.0113	-0.101
MER12	AustralianMerino	-0.0149	-0.0191	-0.028	0.0169	0.0102	0.0099	-0.0586	-0.0082	0.0045	-0.0934
MER27	AustralianMerino	-0.0152	-0.0178	-0.028	0.0146	0.0066	0.0101	-0.0569	-0.004	0.0089	-0.0874
MER21	AustralianMerino	-0.0161	-0.0203	-0.0291	0.0177	0.0066	0.0083	-0.0592	-0.0073	0.0024	-0.0979
MER28	AustralianMerino	-0.0163	-0.0194	-0.0286	0.026	0.0018	0.0101	-0.069	-0.0057	0.0135	-0.1225
MER14	AustralianMerino	-0.0149	-0.018	-0.0224	0.0154	0.0021	0.0078	-0.0448	-0.0051	0.0119	-0.0572
MER22	AustralianMerino	-0.0175	-0.0187	-0.0228	0.0178	0.0044	0.0102	-0.0623	-0.0064	-0.0018	-0.0899
MER29	AustralianMerino	-0.0165	-0.0172	-0.0224	0.0158	0.0039	0.0079	-0.0526	-0.0077	0.0068	-0.0805
MER15	AustralianMerino	-0.0173	-0.0202	-0.0246	0.0194	0.0032	0.011	-0.054	-0.0074	0.0059	-0.0895
MER23	AustralianMerino	-0.0192	-0.0186	-0.0299	0.0183	0.0057	0.0101	-0.0564	-0.0106	0.0096	-0.0897
MER30	AustralianMerino	-0.0161	-0.0198	-0.0255	0.0217	0.0005	0.0071	-0.0561	-0.0117	0.0149	-0.0922
MER16	AustralianMerino	-0.0151	-0.0162	-0.0262	0.0181	0.002	0.0126	-0.0598	-0.0053	0.0057	-0.0935
MER24	AustralianMerino	-0.0168	-0.0194	-0.0274	0.0188	0.0014	0.0098	-0.0605	-0.0102	0.0093	-0.1021
MER17	AustralianMerino	-0.0159	-0.0215	-0.0277	0.0203	0.0043	0.0103	-0.0515	-0.003	0.0064	-0.0736
MER25	AustralianMerino	-0.0174	-0.0176	-0.0245	0.0178	0.0045	0.013	-0.0558	-0.0059	0.007	-0.081
MER40	AustralianMerino	-0.0163	-0.0169	-0.0245	0.0178	0.0045	0.0088	-0.0443	-0.0038	0.0057	-0.0637
MER48	AustralianMerino	-0.0184	-0.0194	-0.0312	0.0204	0.007	0.0134	-0.0757	-0.0144	0.0135	-0.1436
MER41	AustralianMerino	-0.0168	-0.0174	-0.0235	0.0173	0.002	0.0089	-0.0466	-0.0064	0.0058	-0.072
MER49	AustralianMerino	-0.0176	-0.021	-0.0322	0.0203	0.0028	0.0065	-0.0655	-0.0087	0.0174	-0.1109
MER42	AustralianMerino	-0.0181	-0.0181	-0.0258	0.0148	0.007	0.0139	-0.0587	-0.0097	0.0058	-0.0902
MER50	AustralianMerino	-0.0177	-0.022	-0.0326	0.0209	0	0.0095	-0.0719	-0.0134	0.013	-0.1206
MER35	AustralianMerino	-0.0169	-0.0212	-0.0307	0.0206	0.002	0.0112	-0.071	-0.009	0.0127	-0.1194
MER43	AustralianMerino	-0.0184	-0.0213	-0.0327	0.0232	0.0028	0.009	-0.0667	-0.0072	0.0135	-0.115
MER51	AustralianMerino	-0.0182	-0.0204	-0.0339	0.022	-0.0004	0.0071	-0.0729	-0.0107	0.0199	-0.1236
MER36	AustralianMerino	-0.0185	-0.0189	-0.0326	0.0192	0.0029	0.0128	-0.0769	-0.0166	0.0187	-0.1447
MER44	AustralianMerino	-0.016	-0.0191	-0.0307	0.0234	0.0031	0.0119	-0.0661	-0.0105	0.0123	-0.1155
MER37	AustralianMerino	-0.0167	-0.0195	-0.0297	0.0209	0.0054	0.0093	-0.0575	-0.0107	0.0108	-0.0945
MER45	AustralianMerino	-0.0195	-0.0195	-0.0323	0.0259	0.0003	0.0082	-0.0685	-0.0095	0.0129	-0.1237
MER46	AustralianMerino	-0.0153	-0.0194	-0.0282	0.0148	0.0079	0.0096	-0.0579	0.0002	0.0093	-0.0935
BOS11	BundnerOberlanderSheep	-0.023	-0.007	-0.0482	0.0251	-0.0004	0.0128	-0.0477	-0.053	0.1309	0.0986
BOS18	BundnerOberlanderSheep	-0.0245	-0.0108	-0.0541	0.0281	-0.0037	0.0141	-0.052	-0.0529	0.1636	0.1205
BOS21	BundnerOberlanderSheep	-0.0225	-0.0099	-0.0467	0.0268	-0.0062	0.0098	-0.0363	-0.0419	0.1136	0.0877
BOS07	BundnerOberlanderSheep	-0.0241	-0.0094	-0.0493	0.0293	-0.0111	0.0076	-0.0172	-0.0273	0.073	0.0529
BOS03	BundnerOberlanderSheep	-0.0228	-0.0074	-0.0459	0.0279	-0.0073	0.0114	-0.0482	-0.0468	0.1321	0.0965
BOS19	BundnerOberlanderSheep	-0.0227	-0.0084	-0.0495	0.0273	-0.0088	0.0079	-0.0426	-0.0448	0.1172	0.0874
BOS04	BundnerOberlanderSheep	-0.0234	-0.0094	-0.0532	0.028	-0.0072	0.0154	-0.0515	-0.0573	0.1525	0.1147
BOS12	BundnerOberlanderSheep	-0.0236	-0.0096	-0.0505	0.0322	-0.0051	0.0147	-0.053	-0.0532	0.1621	0.1192
BOS05	BundnerOberlanderSheep	-0.0246	-0.0098	-0.0519	0.0293	-0.0069	0.0116	-0.0471	-0.0544	0.1496	0.1132
BOS13	BundnerOberlanderSheep	-0.0231	-0.0104	-0.0527	0.0302	-0.0054	0.0143	-0.0538	-0.0525	0.1629	0.1157
BOS06	BundnerOberlanderSheep	-0.0214	-0.0074	-0.0532	0.0275	-0.011	0.0151	-0.0462	-0.0498	0.1545	0.1204
BOS14	BundnerOberlanderSheep	-0.0222	-0.0085	-0.0458	0.0242	-0.0033	0.0068	-0.0331	-0.0272	0.0894	0.0667
BOS22	BundnerOberlanderSheep	-0.0241	-0.0079	-0.0512	0.0289	-0.0022	0.016	-0.0547	-0.0607	0.1513	0.1136
BOS15	BundnerOberlanderSheep	-0.0249	-0.0104	-0.0542	0.0294	-0.0047	0.013	-0.0454	-0.0494	0.1504	0.1166
BOS23	BundnerOberlanderSheep	-0.0209	-0.0062	-0.047	0.0276	-0.007	0.0083	-0.0394	-0.0419	0.1054	0.0847
BOS08	BundnerOberlanderSheep	-0.0226	-0.0095	-0.0524	0.0303	-0.0095	0.012	-0.0355	-0.0419	0.1209	0.0957
BOS16	BundnerOberlanderSheep	-0.0229	-0.0089	-0.0529	0.027	-0.0058	0.0109	-0.0436	-0.0481	0.1407	0.105
BOS24	BundnerOberlanderSheep	-0.0235	-0.0083	-0.0461	0.0269	-0.0042	0.0102	-0.0426	-0.0481	0.127	0.1017
BOS01	BundnerOberlanderSheep	-0.0232	-0.0065	-0.0419	0.0236	-0.0039	0.007	-0.039	-0.0364	0.0959	0.0738
BOS09	BundnerOberlanderSheep	-0.0203	-0.0063	-0.0433	0.0229	-0.005	0.0092	-0.0392	-0.0339	0.0986	0.0728
BOS17	BundnerOberlanderSheep	-0.0221	-0.0099	-0.0494	0.0288	-0.0081	0.012	-0.0473	-0.0516	0.1345	0.1034
BOS02	BundnerOberlanderSheep	-0.0226	-0.0077	-0.0445	0.0289	-0.0052	0.0099	-0.0423	-0.0404	0.1132	0.0879
BOS10	BundnerOberlanderSheep	-0.023	-0.0096	-0.0494	0.0286	-0.0049	0.0063	-0.0288	-0.0371	0.0931	0.0707
BOS20	BundnerOberlanderSheep	-0.025	-0.0113	-0.057	0.0285	-0.0049	0.0144	-0.0532	-0.0576	0.1786	0.129
CHA5	Changthangi	0.0426	0.025	0.0125	0.0161	-0.0091	-0.0939	-0.0045	-0.0591	-0.0143	0.0067
CHA20	Changthangi	0.0382	0.0232	0.0098	0.0144	-0.0103	-0.0869	-0.0055	-0.0588	-0.0143	-0.0001
CHA12	Changthangi	0.0387	0.0251	0.0132	0.0139	-0.0106	-0.0811	-0.0055	-0.0557	-0.0144	0.0003
CHA4	Changthangi	0.0426	0.0256	0.0145	0.0146	-0.0075	-0.0989	-0.0051	-0.0623	-0.0158	0.0064
CHA27	Changthangi	0.0494	0.0188	0.0122	0.0144	-0.0082	-0.0851	-0.0123	-0.0558	-0.0216	0.0065
CHA19	Changthangi	0.0387	0.0225	0.0111	0.0163	-0.0103	-0.0849	-0.0075	-0.0605	-0.0114	0.0058
CHA11	Changthangi	0.037	0.0231	0.0122	0.0152	-0.0077	-0.0892	-0.0075	-0.0576	-0.0154	0.0015
CHA3	Changthangi	0.0407	0.026	0.013	0.0172	-0.0133	-0.1024	-0.0057	-0.066	-0.0187	0.0049
CHA26	Changthangi	0.0469	0.0152	0.0126	0.0136	-0.0065	-0.076	-0.0076	-0.0498	-0.017	0.0091
CHA18	Changthangi	0.0401	0.0267	0.0143	0.0136	-0.0079	-0.0861	-0.0036	-0.0495	-0.0116	0.0067
CHA10	Changthangi	0.0422	0.0275	0.0117	0.0147	-0.0117	-0.0954	-0.0075	-0.0583	-0.0132	0.0029
CHA2	Changthangi	0.0442	0.0254	0.0132	0.0122	-0.0098	-0.0931	-0.0056	-0.0618	-0.0215	0.0034
CHA25	Changthangi	0.041	0.0252	0.0127	0.0158	-0.0065	-0.0925	-0.0063	-0.0606	-0.0167	0.0044
CHA17	Changthangi	0.039	0.0262	0.0132	0.0125	-0.011	-0.0847	-0.0079	-0.0504	-0.0149	0.0077
CHA9	Changthangi	0.0434	0.0246	0.0156	0.0151	-0.0084	-0.0966	-0.0062	-0.0633	-0.0185	0.0052
CHA1	Changthangi	0.042	0.0248	0.0164	0.0182	-0.0091	-0.0964	-0.0063	-0.0643	-0.0175	0.0091
CHA24	Changthangi	0.0401	0.0245	0.0096	0.0173	-0.0069	-0.0782	-0.0074	-0.0447	-0.0096	0.0048
CHA16	Changthangi	0.0399	0.0219	0.0147	0.0118	-0.0115	-0.0792	-0.0044	-0.0428	-0.0102	0.006
CHA23	Changthangi	0.037	0.0254	0.0084	0.0104	-0.0096	-0.0776	-0.0054	-0.0436	-0.014	-0.0006
CHA15	Changthangi	0.0341	0.0184	0.0115	0.0153	-0.0061	-0.0783	-0.0124	-0.054	-0.0158	-0.0101
CHA7	Changthangi	0.0415	0.0261	0.0125	0.0165	-0.0079	-0.0942	-0.0099	-0.0606	-0.0138	0.0027
CHA22	Changthangi	0.0364	0.0197	0.0108	0.0099	-0.008	-0.07	-0.014	-0.0428	-0.0131	-0.0034
CHA6	Changthangi	0.0419	0.024	0.0158	0.0143	-0.0104	-0.0935	-0.0049	-0.0579	-0.014	0.0052
CHA8	Changthangi	0.0428	0.027	0.0115	0.0147	-0.0096	-0.0999	-0.0071	-0.0665	-0.0158	0.0041
CHA28	Changthangi	0.0502	0.0194	0.0124	0.019	-0.0057	-0.0853	-0.0091	-0.051	-0.0202	0.003
CHA14	Changthangi	0.019	0.0072	0.0032	0.0163	-0.0052	-0.0526	-0.0191	-0.0405	-0.0091	-0.0116
CHA13	Changthangi	0.0364	0.0218	0.0079	0.0152	-0.0052	-0.0746	-0.0079	-0.0471	-0.0153	0.0006
CHA21	Changthangi	0.0413	0.0245	0.0162	0.0135	-0.0087	-0.0814	-0.0066	-0.0464	-0.009	0.0017
CHA29	Changthangi	0.0461	0.0178	0.0105	0.0147	-0.0084	-0.0842	-0.0096	-0.054	-0.0192	0.0046
CHI23	Chios	0.0349	0.0004	-0.043	-0.0758	0.0545	0.0081	0.0208	-0.0173	-0.0149	-0.0165
CHI24	Chios	0.0325	-0.0016	-0.0472	-0.0791	0.0602	0.0097	0.0234	-0.0166	-0.0159	-0.0236
CHI03	Chios	0.0322	0.0011	-0.0488	-0.0781	0.0583	0.0123	0.0246	-0.0172	-0.0117	-0.0221
CHI05	Chios	0.0335	-0.0008	-0.0441	-0.0713	0.0538	0.0056	0.0201	-0.0196	-0.0084	-0.0176
CHI06	Chios	0.035	-0.0023	-0.0439	-0.0795	0.06	0.0094	0.0227	-0.0158	-0.0098	-0.0208
CHI12	Chios	0.0302	-0.0008	-0.0442	-0.0629	0.0435	0.0054	0.0174	-0.0181	-0.0096	-0.0142
CHI07	Chios	0.0286	-0.002	-0.0452	-0.0663	0.0508	0.0131	0.0183	-0.0063	-0.0125	-0.0137
CHI14	Chios	0.0286	-0.0012	-0.0439	-0.0678	0.0515	0.0142	0.0201	-0.0146	-0.0111	-0.0168
CHI01	Chios	0.0313	-0.0014	-0.043	-0.0706	0.0488	0.0134	0.0231	-0.018	-0.0152	-0.0216
CHI08	Chios	0.0336	-0.0005	-0.0486	-0.0786	0.0578	0.0086	0.0248	-0.0189	-0.0111	-0.0199
CHI15	Chios	0.0353	0.0001	-0.0514	-0.0832	0.0583	0.019	0.0271	-0.0202	-0.0141	-0.0234
CHI02	Chios	0.0323	0	-0.0424	-0.07	0.05	0.0087	0.0217	-0.0136	-0.0145	-0.0189
CHI09	Chios	0.0342	-0.0014	-0.0465	-0.0824	0.0607	0.0113	0.0252	-0.0175	-0.0147	-0.0239
CHI16	Chios	0.0355	0.0013	-0.0516	-0.0876	0.0576	0.0117	0.0255	-0.0211	-0.0135	-0.0241
CHI10	Chios	0.033	0.0004	-0.0505	-0.083	0.0614	0.0104	0.0252	-0.0198	-0.009	-0.0192
CHI17	Chios	0.035	0.0004	-0.0508	-0.0827	0.0612	0.0098	0.0243	-0.0182	-0.0168	-0.0214
CHI04	Chios	0.0318	-0.0003	-0.0493	-0.0813	0.0596	0.0143	0.025	-0.0166	-0.0127	-0.026
CHI11	Chios	0.0335	-0.0005	-0.0419	-0.0754	0.0482	0.0118	0.0257	-0.0134	-0.0084	-0.0187
CHI18	Chios	0.0363	0	-0.0528	-0.0842	0.0628	0.0116	0.026	-0.0203	-0.0182	-0.0224
CHI19	Chios	0.034	-0.0016	-0.0488	-0.0847	0.0604	0.013	0.0273	-0.0211	-0.0106	-0.0205
CHI20	Chios	0.0317	-0.0012	-0.0485	-0.0757	0.0598	0.0078	0.0215	-0.0172	-0.0106	-0.0203
CHI21	Chios	0.0305	-0.0002	-0.0461	-0.0748	0.058	0.009	0.0256	-0.0147	-0.0129	-0.0206
CHI22	Chios	0.0355	0.0019	-0.0484	-0.0792	0.0569	0.011	0.0225	-0.0146	-0.0153	-0.0228
CHU114	Churra	-0.0286	-0.0513	0.0349	-0.014	-0.002	-0.0102	0.0118	-0.0013	0.0052	-0.0002
CHU33	Churra	-0.0339	-0.0621	0.0559	-0.0218	-0.001	-0.0075	0.0335	-0.0038	0.0086	0.0085
CHU60	Churra	-0.0291	-0.0549	0.0447	-0.0154	-0.0003	-0.0088	0.0132	0.0053	-0.0012	0.0056
CHU97	Churra	-0.0249	-0.0485	0.0344	-0.0096	-0.0025	-0.0072	0.0099	-0.002	-0.0017	-0.0019
CHU04	Churra	-0.0155	-0.0251	-0.0068	0.0063	-0.0005	0.0097	-0.0155	0.0064	-0.0028	-0.006
CHU29	Churra	-0.035	-0.0683	0.0661	-0.0254	-0.0044	-0.0138	0.0351	-0.0047	0.0051	0.0056
CHU45	Churra	-0.0251	-0.0427	0.0177	-0.004	0.0009	-0.0036	0.0042	0.0021	-0.0011	0.0027
CHU70	Churra	-0.0291	-0.0599	0.0431	-0.0169	-0.0039	-0.0094	0.0164	-0.0064	0.0042	-0.0004
CHU100	Churra	-0.0301	-0.0581	0.0523	-0.025	-0.0077	-0.0115	0.024	-0.0043	0.0093	0.0078
CHU16	Churra	-0.0329	-0.0655	0.0605	-0.0234	-0.0039	-0.0127	0.0292	-0.0042	0.0103	0.0063
CHU41	Churra	-0.0366	-0.0686	0.0605	-0.0246	-0.0067	-0.0149	0.029	0.0002	0.0016	0.0066
CHU11	Churra	-0.0333	-0.0655	0.0607	-0.0244	-0.0045	-0.0102	0.0344	-0.0057	0.0051	0.0146
CHU84	Churra	-0.0335	-0.064	0.056	-0.0175	-0.0011	-0.0111	0.0232	0.0035	-0.0031	0.0058
CHU31	Churra	-0.0414	-0.0797	0.0822	-0.0323	-0.0058	-0.021	0.0471	-0.0074	0.014	0.016
CHU102	Churra	-0.029	-0.0477	0.0298	-0.0128	-0.0026	-0.0081	0.0066	0.0065	0.0012	0.002
CHU110	Churra	-0.0283	-0.0532	0.0353	-0.0146	-0.0041	-0.008	0.0139	0.0022	0.0023	-0.0044
CHU118	Churra	-0.0313	-0.0524	0.0369	-0.0152	-0.0028	-0.0083	0.0144	0.0053	0.0001	-0.0058
CHU95	Churra	-0.0319	-0.0584	0.0486	-0.0227	-0.0063	-0.0112	0.0249	0.0004	0.0078	0.0026
CHU103	Churra	-0.0307	-0.0526	0.0307	-0.0143	0.0005	-0.009	0.009	0.0025	0.0019	-0.0042
CHU111	Churra	-0.0307	-0.0556	0.0403	-0.018	-0.0018	-0.0123	0.0142	0.0055	-0.0023	-0.0063
CHU119	Churra	-0.0276	-0.0489	0.0261	-0.0138	-0.003	-0.0131	0.0049	0.0004	-0.0016	-0.0039
CHU96	Churra	-0.0331	-0.0644	0.0561	-0.0214	-0.0017	-0.0088	0.0288	-0.0057	0.0051	0.005
CHU104	Churra	-0.0281	-0.0456	0.0283	-0.0127	0.0004	-0.0038	0.0053	0.0036	0.0017	-0.0022
CHU112	Churra	-0.0332	-0.0579	0.0397	-0.0196	0.0001	-0.0137	0.016	0.0032	-0.0001	-0.0045
CHU120	Churra	-0.0297	-0.0499	0.0301	-0.0128	0.0019	-0.005	0.0124	0.0044	-0.0042	-0.0063
CHU105	Churra	-0.0295	-0.0558	0.0421	-0.0129	0.0011	-0.0113	0.0122	0.0009	0.0001	0.0027
CHU113	Churra	-0.029	-0.0504	0.0336	-0.0161	-0.0008	-0.0076	0.0105	0.003	0.001	-0.0043
CHU98	Churra	-0.027	-0.0513	0.033	-0.0119	-0.0033	-0.0044	0.0088	0.0025	-0.0029	0.0014
CHU106	Churra	-0.0241	-0.0443	0.0239	-0.0127	-0.0015	-0.0032	0.0056	0.0031	0	-0.007
CHU99	Churra	-0.0318	-0.0629	0.0554	-0.0262	-0.0093	-0.0146	0.0285	-0.0053	0.0135	0.0049
CHU107	Churra	-0.0293	-0.0492	0.0318	-0.0119	-0.0003	-0.0055	0.0063	0.0072	-0.0007	-0.0033
CHU115	Churra	-0.027	-0.0471	0.0263	-0.0095	-0.0034	-0.0057	0.0075	0.0001	0.0036	-0.0014
CHU108	Churra	-0.0285	-0.052	0.0343	-0.0167	-0.0036	-0.0081	0.0074	-0.0009	-0.0008	-0.004
CHU116	Churra	-0.0283	-0.0497	0.0292	-0.0101	-0.0011	-0.0066	0.0043	0.0048	0.0024	-0.006
CHU08	Churra	-0.0228	-0.0417	0.02	-0.0027	-0.0013	-0.0006	0.0082	0.0022	0.0001	-0.0031
CHU24	Churra	-0.0235	-0.0454	0.0246	-0.0061	-0.0019	-0.0063	0.0037	-0.0007	-0.0053	-0.0029
CHU32	Churra	-0.0311	-0.0557	0.0419	-0.0157	-0.0005	-0.0084	0.0193	-0.0014	0.0019	-0.0017
CHU40	Churra	-0.0274	-0.0447	0.0221	-0.0069	-0.0007	-0.0001	-0.0013	0.0032	0.0011	0.0029
CHU47	Churra	-0.0309	-0.0569	0.0466	-0.0164	-0.0046	-0.0119	0.0239	-0.0036	0.0057	0.0059
CHU55	Churra	-0.0345	-0.0671	0.0637	-0.0199	0.0002	-0.0128	0.0244	0.0013	-0.0014	0.0094
CHU63	Churra	-0.0377	-0.0687	0.0606	-0.0275	-0.0038	-0.0127	0.0365	-0.0039	0.004	0.0101
CHU71	Churra	-0.0373	-0.0754	0.0718	-0.0318	-0.0058	-0.0167	0.0412	-0.0042	0.0052	0.0124
CHU79	Churra	-0.024	-0.0403	0.0203	-0.0071	-0.0031	0.0024	0.0042	0.0039	-0.0011	-0.0052
CHU01	Churra	-0.0245	-0.0389	0.0188	-0.0045	0.001	-0.0002	-0.0052	0.005	-0.0021	-0.0021
CHU09	Churra	-0.0338	-0.0643	0.0568	-0.0207	-0.0007	-0.0085	0.0276	0.0003	-0.0034	0.0085
CHU17	Churra	-0.026	-0.0474	0.0342	-0.0112	-0.0023	-0.0065	0.0066	0.0023	-0.0008	0.0012
CHU25	Churra	-0.0311	-0.0491	0.0376	-0.0135	0.0005	-0.0063	0.0104	-0.0014	-0.0004	0.0043
CHU48	Churra	-0.0346	-0.0645	0.0609	-0.0246	-0.005	-0.0156	0.0298	-0.0047	0.0108	0.007
CHU56	Churra	-0.0263	-0.0482	0.0317	-0.0108	0.002	-0.0029	0.0085	-0.0032	0.0014	-0.0007
CHU64	Churra	-0.0274	-0.0447	0.0221	-0.0069	-0.0007	-0.0001	-0.0013	0.0032	0.0011	0.0029
CHU72	Churra	-0.0285	-0.056	0.0463	-0.0188	-0.0064	-0.0092	0.0214	-0.0016	0.0011	0.0081
CHU80	Churra	-0.0254	-0.0488	0.0312	-0.0127	-0.0031	-0.0025	0.0099	-0.0005	-0.0038	0.0015
CHU87	Churra	-0.029	-0.0568	0.0441	-0.0137	0.0013	-0.0073	0.02	-0.0022	0.0026	0.0005
CHU02	Churra	-0.0158	-0.0233	-0.0018	0.0022	0.0009	0.0095	-0.0115	0.0023	-0.0051	-0.0102
CHU10	Churra	-0.0367	-0.0693	0.0649	-0.0265	-0.0029	-0.0142	0.039	-0.0046	0.0122	0.0068
CHU18	Churra	-0.0313	-0.0583	0.0458	-0.0189	-0.0032	-0.0102	0.0184	-0.0007	0.0024	0.006
CHU26	Churra	-0.027	-0.0463	0.0254	-0.0051	-0.0004	-0.0032	0.0042	0.0062	-0.0017	0.0001
CHU34	Churra	-0.0375	-0.0731	0.0711	-0.0271	-0.0056	-0.0152	0.0403	-0.0087	0.0109	0.0114
CHU42	Churra	-0.0287	-0.0558	0.0456	-0.0232	-0.0075	-0.0136	0.019	-0.0016	0.0085	0.0034
CHU49	Churra	-0.0321	-0.0585	0.0506	-0.0177	0.0016	-0.0107	0.0223	-0.0037	0.0022	0.004
CHU57	Churra	-0.0312	-0.0553	0.046	-0.0144	-0.0024	-0.0072	0.0173	0.0028	0.0002	0.0088
CHU65	Churra	-0.0319	-0.0606	0.0536	-0.0218	-0.002	-0.0125	0.0263	-0.0018	-0.0012	0.0016
CHU73	Churra	-0.0284	-0.0507	0.0368	-0.0146	-0.0013	-0.0039	0.0152	0.0004	-0.0051	0
CHU81	Churra	-0.034	-0.0627	0.0552	-0.022	-0.0047	-0.0104	0.0248	-0.0044	0.0068	0.0047
CHU88	Churra	-0.03	-0.0572	0.0455	-0.0188	-0.0061	-0.0061	0.0213	-0.0042	0.0034	0.0004
CHU03	Churra	-0.0176	-0.0277	0.0025	0.0049	-0.001	-0.0002	-0.0133	-0.0004	-0.005	-0.0064
CHU19	Churra	-0.0399	-0.0767	0.0782	-0.029	-0.0054	-0.017	0.0438	-0.0062	0.0111	0.0131
CHU27	Churra	-0.0324	-0.0607	0.0523	-0.0192	-0.0029	-0.0095	0.0202	-0.0015	0.0032	0.0052
CHU35	Churra	-0.0198	-0.0328	0.0105	-0.0014	-0.0003	0.0001	-0.0056	0.0035	-0.0005	-0.0056
CHU43	Churra	-0.0313	-0.0562	0.0484	-0.0152	0.0025	-0.0118	0.0205	-0.0003	0.0015	0
CHU50	Churra	-0.031	-0.0596	0.0502	-0.0229	-0.0047	-0.0135	0.0239	-0.0023	0.0093	0.0074
CHU58	Churra	-0.032	-0.0609	0.0502	-0.0203	-0.0039	-0.0109	0.0215	-0.004	0.0043	0.004
CHU66	Churra	-0.0329	-0.0594	0.0514	-0.0178	-0.0023	-0.0108	0.0209	-0.0058	-0.0009	0.0057
CHU74	Churra	-0.0322	-0.0647	0.0579	-0.0225	-0.0044	-0.0135	0.0336	-0.0013	0.0053	0.0097
CHU82	Churra	-0.032	-0.0625	0.0531	-0.0169	-0.0006	-0.0099	0.0195	0.0001	0.0024	0.01
CHU89	Churra	-0.0363	-0.0687	0.0655	-0.0295	-0.0034	-0.0154	0.0349	-0.0079	0.0038	0.0125
CHU12	Churra	-0.0377	-0.0695	0.0658	-0.0282	-0.0056	-0.0132	0.0396	-0.0027	0.0102	0.0109
CHU20	Churra	-0.0381	-0.0732	0.0745	-0.0342	-0.0092	-0.0198	0.0402	-0.0083	0.0171	0.0096
CHU28	Churra	-0.0376	-0.0719	0.0717	-0.0271	-0.0056	-0.0141	0.0358	-0.0019	0.0085	0.0092
CHU36	Churra	-0.0325	-0.0544	0.0439	-0.0173	-0.0041	-0.0076	0.0176	0.0049	0.0029	0.0064
CHU51	Churra	-0.0296	-0.0545	0.0438	-0.0166	0.0005	-0.0071	0.0187	-0.0037	0.0029	-0.0023
CHU59	Churra	-0.0303	-0.0504	0.0408	-0.016	-0.0051	-0.0068	0.0154	0.0045	-0.0013	0.0007
CHU67	Churra	-0.0297	-0.051	0.0412	-0.0151	-0.006	-0.0045	0.013	-0.0033	-0.0052	0.0045
CHU75	Churra	-0.0234	-0.046	0.0266	-0.0107	-0.0022	-0.0015	0.0068	-0.001	0.0001	0.0014
CHU83	Churra	-0.0276	-0.0576	0.0507	-0.0136	-0.0024	-0.0076	0.0195	-0.0009	0.0015	0.0075
CHU90	Churra	-0.0295	-0.0543	0.0428	-0.0143	-0.0061	-0.0089	0.0155	-0.0031	-0.0045	0.0015
CHU05	Churra	-0.0204	-0.0331	0.0099	-0.0002	0.002	0.0015	-0.0083	0.0065	-0.0025	-0.0005
CHU13	Churra	-0.0336	-0.0618	0.0537	-0.022	-0.0045	-0.0139	0.0312	-0.0029	0.0083	0.0052
CHU21	Churra	-0.0296	-0.0554	0.0471	-0.0209	-0.0058	-0.0118	0.0213	-0.0009	-0.0002	0.0026
CHU37	Churra	-0.0262	-0.0449	0.0232	-0.0066	-0.0006	-0.0058	0.0028	0.0055	-0.002	-0.0065
CHU44	Churra	-0.0271	-0.0536	0.0361	-0.0134	-0.0017	-0.0084	0.0139	0.0035	0.0024	-0.0035
CHU52	Churra	-0.0312	-0.0602	0.0543	-0.022	-0.0057	-0.0114	0.0276	-0.0074	0.0128	0.0049
CHU68	Churra	-0.0327	-0.0654	0.06	-0.0227	-0.0041	-0.012	0.0279	-0.003	0.0032	0.0087
CHU76	Churra	-0.0271	-0.0494	0.0353	-0.0083	-0.004	-0.0071	0.0103	0.0006	0.0082	0.001
CHU91	Churra	-0.0296	-0.058	0.0458	-0.0139	-0.0032	-0.0104	0.0159	0.0004	-0.0009	0.0009
CHU06	Churra	-0.0226	-0.037	0.0167	-0.0021	0.0012	-0.0033	-0.0021	0.0017	-0.0037	-0.0096
CHU14	Churra	-0.0278	-0.0524	0.0352	-0.0125	-0.0011	-0.0038	0.0134	-0.0006	0.0009	-0.0003
CHU22	Churra	-0.0373	-0.0706	0.0678	-0.0313	-0.0067	-0.0176	0.0407	-0.0057	0.0086	0.0138
CHU30	Churra	-0.0396	-0.0765	0.0789	-0.0358	-0.0049	-0.0172	0.0478	-0.0059	0.0117	0.0183
CHU38	Churra	-0.0223	-0.0337	0.0102	-0.0006	-0.0023	-0.0022	-0.0064	0.0071	-0.0042	-0.007
CHU53	Churra	-0.0299	-0.0501	0.036	-0.0094	0.0009	-0.0044	0.0123	0.001	-0.0009	0.0002
CHU61	Churra	-0.0395	-0.0755	0.075	-0.0296	-0.0055	-0.0137	0.0437	0	0.01	0.0126
CHU69	Churra	-0.0284	-0.0509	0.034	-0.0113	-0.0007	-0.0041	0.0086	-0.002	-0.0036	-0.0037
CHU77	Churra	-0.0303	-0.0552	0.0469	-0.0133	-0.0033	-0.0122	0.0198	-0.0034	0.0065	0.009
CHU85	Churra	-0.0304	-0.0588	0.0448	-0.0221	-0.0028	-0.009	0.0241	-0.006	0.0007	0.0058
CHU92	Churra	-0.0286	-0.0515	0.041	-0.0149	0.0015	-0.0025	0.0127	0	0.0011	0.0024
CHU07	Churra	-0.0252	-0.0491	0.0313	-0.0105	0.0045	-0.0042	0.0078	-0.0008	-0.0045	-0.001
CHU15	Churra	-0.032	-0.0564	0.0443	-0.021	-0.0047	-0.011	0.0206	0.0006	0.005	0.0052
CHU23	Churra	-0.0258	-0.0417	0.0172	-0.0018	0.0003	-0.0016	-0.0006	0.0032	0.004	-0.0043
CHU39	Churra	-0.0343	-0.0661	0.0589	-0.0236	-0.0027	-0.009	0.0311	-0.0089	0.0039	0.0039
CHU46	Churra	-0.0251	-0.0499	0.0316	-0.0076	0.0015	-0.0038	0.0068	-0.0054	-0.0032	-0.0058
CHU54	Churra	-0.0333	-0.0614	0.054	-0.0228	-0.0014	-0.0125	0.0278	-0.0021	0.0035	0.0068
CHU62	Churra	-0.0265	-0.0471	0.0246	-0.0068	-0.002	-0.0061	0.0036	0.0059	-0.0031	-0.0048
CHU78	Churra	-0.0219	-0.0354	0.011	-0.003	-0.0024	0.0046	-0.0018	0.0041	-0.0018	-0.0032
CHU86	Churra	-0.0297	-0.0583	0.0515	-0.0178	-0.0035	-0.01	0.0241	-0.0028	0.0044	0.0067
CHU93	Churra	-0.0305	-0.056	0.0451	-0.0186	-0.0031	-0.0069	0.0166	-0.0032	-0.0033	0.0006
CHU101	Churra	-0.0269	-0.0476	0.0253	-0.0104	0.0028	-0.0036	0.0049	0.0014	-0.0021	-0.0046
CHU109	Churra	-0.0312	-0.053	0.0306	-0.0139	-0.0006	-0.0112	0.0111	-0.0009	0.0013	-0.0044
CHU117	Churra	-0.0256	-0.0477	0.0247	-0.0054	-0.0042	-0.0073	0.0079	0.0009	-0.0006	0.0003
CHU94	Churra	-0.029	-0.054	0.0414	-0.0123	0.0001	-0.0076	0.0193	-0.0057	0.0015	-0.0039
COM9	Comisana	-0.0014	-0.0152	-0.0244	0.0147	0.005	0.0089	-0.0279	0.0184	-0.0192	0.0115
COM18	Comisana	-0.002	-0.0165	-0.0226	0.011	0.0023	0.011	-0.0285	0.0161	-0.0216	0.0067
COM6	Comisana	-0.0002	-0.0167	-0.018	0.0141	0.0028	0.007	-0.0313	0.0167	-0.0213	0.0075
COM13	Comisana	-0.0041	-0.016	-0.0198	0.0113	0.0033	0.0077	-0.0279	0.0132	-0.0199	0.0087
COM5	Comisana	-0.0019	-0.0166	-0.0201	0.0117	0.0025	0.0056	-0.0311	0.0165	-0.0214	0.0128
COM20	Comisana	-0.0027	-0.0176	-0.0208	0.0131	0.0058	0.0051	-0.0296	0.0186	-0.0227	0.0127
COM12	Comisana	-0.0016	-0.0181	-0.021	0.0133	0.0039	0.0095	-0.0312	0.0158	-0.0238	0.0105
COM4	Comisana	0.0011	-0.016	-0.021	0.0127	0.0041	0.0067	-0.0275	0.0168	-0.0239	0.0093
COM11	Comisana	0.0008	-0.0141	-0.0167	0.0106	0.0014	0.0044	-0.0317	0.0121	-0.0202	0.0065
COM3	Comisana	-0.0011	-0.0187	-0.019	0.0158	0.0015	0.0056	-0.0291	0.0159	-0.0235	0.0073
COM14	Comisana	-0.002	-0.0168	-0.0248	0.0106	0.0054	0.0087	-0.0268	0.0214	-0.0229	0.0113
COM10	Comisana	-0.0023	-0.0189	-0.0204	0.0096	0.0022	0.0043	-0.031	0.0154	-0.0248	0.0101
COM2	Comisana	-0.0001	-0.0182	-0.0219	0.0116	0.0037	0.0072	-0.0304	0.0164	-0.0203	0.0059
COM24	Comisana	-0.0017	-0.0162	-0.0212	0.0113	0.0009	0.0091	-0.0293	0.0178	-0.0263	0.0091
COM17	Comisana	-0.0024	-0.0172	-0.02	0.0141	0.0038	0.0087	-0.0317	0.014	-0.0217	0.0081
COM1	Comisana	-0.0027	-0.0162	-0.0243	0.0106	0.0055	0.0074	-0.0306	0.0186	-0.0242	0.0077
COM23	Comisana	-0.0009	-0.0175	-0.0206	0.0119	0.0054	0.0041	-0.0282	0.0164	-0.0239	0.0073
COM16	Comisana	-0.0006	-0.0148	-0.0202	0.0119	0.0058	0.007	-0.0237	0.0126	-0.0218	0.0067
COM22	Comisana	0.0004	-0.0169	-0.022	0.0136	0.0039	0.0078	-0.0287	0.02	-0.0255	0.0083
COM15	Comisana	-0.0026	-0.0166	-0.0246	0.0094	0.0061	0.0062	-0.029	0.0153	-0.0219	0.0073
COM21	Comisana	-0.0038	-0.017	-0.0263	0.0103	0.0051	0.0081	-0.0312	0.0193	-0.0225	0.0078
COM8	Comisana	-0.0016	-0.0172	-0.0235	0.0111	0.0037	0.0083	-0.0314	0.0173	-0.0234	0.0132
COM7	Comisana	-0.0023	-0.0191	-0.0209	0.0132	0.0061	0.0088	-0.0313	0.0155	-0.0216	0.0144
COM19	Comisana	-0.0015	-0.017	-0.0234	0.0105	0.0045	0.0074	-0.0328	0.017	-0.0228	0.0088
CFT14	CyprusFatTail	0.0664	0.0042	-0.0026	-0.0684	-0.1072	0.0564	-0.0051	-0.0216	-0.0053	0.0025
CFT18	CyprusFatTail	0.0612	0.0041	-0.0077	-0.0721	-0.0999	0.0564	-0.0024	-0.0158	0.0019	-0.0025
CFT30	CyprusFatTail	0.0649	0.002	-0.0066	-0.078	-0.1185	0.0666	-0.0045	-0.0217	-0.0055	-0.0029
CFT7	CyprusFatTail	0.0677	0.004	-0.0116	-0.0896	-0.1244	0.0672	-0.0031	-0.0236	-0.0078	-0.0021
CFT15	CyprusFatTail	0.0668	0.0047	-0.0074	-0.0746	-0.1094	0.0623	-0.0038	-0.0251	-0.0066	0.0025
CFT8	CyprusFatTail	0.0653	0.0026	-0.0087	-0.0766	-0.1175	0.0657	-0.006	-0.0168	-0.0047	0.0026
CFT16	CyprusFatTail	0.0668	0.0038	-0.0046	-0.0787	-0.1265	0.0689	-0.0093	-0.0191	-0.0011	0.0037
CFT6	CyprusFatTail	0.0718	0.0061	-0.0081	-0.0905	-0.1426	0.0768	-0.0037	-0.028	-0.0001	0.001
CFT29	CyprusFatTail	0.0672	0.0044	-0.0084	-0.0916	-0.1358	0.0782	-0.0051	-0.0276	-0.0045	0.0004
CFT21	CyprusFatTail	0.0663	0.0054	-0.0028	-0.075	-0.1146	0.0639	-0.0052	-0.0165	-0.0006	0.0035
CFT13	CyprusFatTail	0.0666	0.0028	-0.0086	-0.0875	-0.116	0.0667	-0.0036	-0.0246	-0.0048	-0.0021
CFT20	CyprusFatTail	0.0696	0.003	-0.0085	-0.0856	-0.1285	0.0727	-0.0066	-0.026	-0.0032	0.0045
CFT12	CyprusFatTail	0.0657	0.0005	-0.0043	-0.0689	-0.1168	0.0601	-0.0064	-0.0167	-0.0042	0.0064
CFT4	CyprusFatTail	0.0681	0.0049	-0.006	-0.0809	-0.1271	0.071	-0.0019	-0.0199	-0.0008	0.0004
CFT27	CyprusFatTail	0.0721	0.0026	-0.0117	-0.101	-0.1406	0.0846	-0.003	-0.0296	-0.0036	-0.0025
CFT23	CyprusFatTail	0.0674	0.0044	-0.0062	-0.0915	-0.1386	0.081	-0.0072	-0.0239	-0.0071	0.0003
CFT5	CyprusFatTail	0.0658	0.0041	-0.0073	-0.0769	-0.1131	0.0614	-0.0015	-0.0261	-0.0016	-0.0037
CFT28	CyprusFatTail	0.0709	0.0048	-0.0096	-0.1012	-0.152	0.0899	-0.0074	-0.0277	-0.0034	-0.0013
CFT19	CyprusFatTail	0.0682	0.0035	-0.0038	-0.0789	-0.1292	0.0691	-0.0101	-0.02	-0.0029	0.0049
CFT11	CyprusFatTail	0.0637	0.0021	-0.007	-0.0694	-0.1049	0.0537	-0.0049	-0.0138	-0.0019	0.0072
CFT26	CyprusFatTail	0.0607	0.0031	-0.012	-0.0669	-0.086	0.0507	-0.0002	-0.0162	-0.0033	0.0017
CFT10	CyprusFatTail	0.0653	0.0046	-0.0116	-0.0854	-0.1194	0.0713	-0.0044	-0.0258	-0.0053	-0.0022
CFT2	CyprusFatTail	0.0642	0.0039	-0.0094	-0.0805	-0.1021	0.0589	-0.002	-0.0183	-0.0052	-0.0011
CFT25	CyprusFatTail	0.0553	0.0042	-0.0031	-0.0513	-0.074	0.0439	-0.0073	-0.0109	-0.0019	-0.0004
CFT17	CyprusFatTail	0.0679	0.0047	-0.0081	-0.0897	-0.1318	0.0757	-0.0035	-0.0234	-0.002	-0.0041
CFT9	CyprusFatTail	0.0668	0.0044	-0.0081	-0.0824	-0.1303	0.0746	-0.0062	-0.0281	-0.0029	0.0031
CFT1	CyprusFatTail	0.0717	0.0041	-0.0077	-0.0969	-0.1575	0.0886	-0.0111	-0.028	-0.0013	0.0035
CFT24	CyprusFatTail	0.0688	0.0023	-0.0078	-0.0875	-0.1227	0.0654	-0.0038	-0.0261	-0.0014	-0.0031
CFT3	CyprusFatTail	0.0666	0.0034	-0.0016	-0.0637	-0.1117	0.0591	-0.0077	-0.0172	-0.0026	0.0027
CFT22	CyprusFatTail	0.0634	0.0038	-0.0057	-0.0712	-0.1062	0.0526	-0.0013	-0.0161	-0.0022	0.0029
IDC5	Deccani	0.0529	0.0188	0.0156	0.0199	-0.0091	-0.1051	-0.0142	-0.0812	-0.0371	0.0023
IDC4	Deccani	0.0553	0.0184	0.0151	0.0204	-0.0134	-0.1034	-0.0129	-0.0789	-0.0421	0.0045
IDC21	Deccani	0.0522	0.0151	0.012	0.014	-0.0101	-0.0885	-0.0108	-0.0727	-0.025	0.0008
IDC6	Deccani	0.0568	0.0194	0.0144	0.0179	-0.0117	-0.1078	-0.0132	-0.0878	-0.0387	0.0026
IDC14	Deccani	0.054	0.0164	0.0162	0.017	-0.0131	-0.1033	-0.0157	-0.0854	-0.0344	0.0067
IDC22	Deccani	0.0543	0.018	0.0172	0.0173	-0.0128	-0.1017	-0.0105	-0.0831	-0.0376	0.0001
IDC7	Deccani	0.0548	0.0188	0.015	0.0164	-0.0103	-0.1018	-0.0105	-0.0779	-0.0351	0.0093
IDC15	Deccani	0.0532	0.0174	0.0144	0.0151	-0.009	-0.102	-0.012	-0.0811	-0.0347	0.0064
IDC23	Deccani	0.0474	0.0173	0.0123	0.0217	-0.0097	-0.0963	-0.013	-0.0855	-0.0355	0.0037
IDC8	Deccani	0.0551	0.0182	0.0161	0.0203	-0.0132	-0.103	-0.0141	-0.0804	-0.0377	0.0056
IDC16	Deccani	0.0551	0.0198	0.0165	0.0179	-0.0091	-0.1062	-0.0149	-0.0797	-0.0397	0.0074
IDC24	Deccani	0.0545	0.016	0.014	0.0209	-0.0127	-0.0977	-0.0104	-0.0846	-0.0354	0.0107
IDC1	Deccani	0.0532	0.0178	0.016	0.0196	-0.0129	-0.1006	-0.0111	-0.0842	-0.031	0.0065
IDC9	Deccani	0.0374	0.0105	0.0052	0.0182	-0.0112	-0.0817	-0.0232	-0.0698	-0.0268	-0.0078
IDC25	Deccani	0.0542	0.0141	0.0167	0.0144	-0.0126	-0.0781	-0.0082	-0.0574	-0.0273	0.0012
IDC10	Deccani	0.0538	0.0199	0.016	0.019	-0.0108	-0.1069	-0.0159	-0.0862	-0.0345	0.0042
IDC18	Deccani	0.0533	0.0178	0.015	0.0193	-0.0102	-0.1041	-0.01	-0.0856	-0.0386	0.0065
IDC3	Deccani	0.0551	0.0197	0.0199	0.0211	-0.0103	-0.1046	-0.0149	-0.0816	-0.039	0.0066
IDC11	Deccani	0.054	0.0165	0.0153	0.0178	-0.0085	-0.1036	-0.0108	-0.086	-0.0361	0.0031
IDC13	Deccani	0.0541	0.0192	0.0154	0.0187	-0.0132	-0.1021	-0.0106	-0.0797	-0.0343	0.0012
IDC20	Deccani	0.0522	0.0151	0.012	0.014	-0.0101	-0.0885	-0.0108	-0.0727	-0.025	0.0008
IDC12	Deccani	0.0538	0.0163	0.0131	0.0197	-0.0115	-0.1017	-0.0106	-0.0826	-0.0351	0.0096
IDC2	Deccani	0.0558	0.02	0.0119	0.0187	-0.0107	-0.1016	-0.0125	-0.0818	-0.038	0.0064
IDC17	Deccani	0.0549	0.0171	0.0161	0.0194	-0.0106	-0.0995	-0.0139	-0.0866	-0.0349	0.0067
ERS14	EngadineRedSheep	-0.0188	-0.0073	-0.0351	0.0174	-0.0003	0.0009	-0.0221	-0.0033	0.0167	0.0257
ERS24	EngadineRedSheep	-0.0158	-0.0054	-0.0355	0.013	-0.0026	0.0028	-0.0178	-0.0062	0.0167	0.022
ERS08	EngadineRedSheep	-0.0163	-0.0061	-0.0373	0.0166	-0.0038	0.0005	-0.0218	-0.0026	0.0143	0.0288
ERS01	EngadineRedSheep	-0.0151	-0.0066	-0.0367	0.0133	-0.0003	0.0015	-0.0247	-0.0054	0.0191	0.0229
ERS02	EngadineRedSheep	-0.0166	-0.0054	-0.0372	0.0152	-0.0038	0.0004	-0.0227	-0.0026	0.0085	0.0201
ERS17	EngadineRedSheep	-0.0164	-0.0041	-0.0383	0.016	0.0005	0.0014	-0.0233	-0.0023	0.0153	0.0216
ERS03	EngadineRedSheep	-0.0162	-0.0056	-0.0361	0.0166	-0.0031	-0.0013	-0.0256	-0.0052	0.0161	0.0187
ERS11	EngadineRedSheep	-0.0139	-0.0038	-0.0368	0.0186	-0.0004	-0.0004	-0.017	-0.0078	0.0168	0.0238
ERS04	EngadineRedSheep	-0.0195	-0.0035	-0.0378	0.0176	-0.0033	-0.0009	-0.02	-0.0013	0.0177	0.0286
ERS12	EngadineRedSheep	-0.0175	-0.0072	-0.0337	0.02	-0.0045	-0.0036	-0.0188	-0.0066	0.0125	0.022
ERS19	EngadineRedSheep	-0.0175	-0.0046	-0.0342	0.0166	-0.0075	0.0017	-0.0236	-0.0055	0.0104	0.0245
ERS05	EngadineRedSheep	-0.0144	-0.0034	-0.0331	0.0136	-0.0058	-0.0023	-0.0182	-0.0046	0.0077	0.0254
ERS13	EngadineRedSheep	-0.0165	-0.0063	-0.0322	0.0161	-0.0005	0.0001	-0.0192	-0.0043	0.012	0.0229
ERS20	EngadineRedSheep	-0.0169	-0.0046	-0.032	0.0155	-0.0026	0.001	-0.0238	0.0006	0.0165	0.0195
ERS06	EngadineRedSheep	-0.0174	-0.0043	-0.0355	0.0167	-0.0079	0.005	-0.0201	-0.0041	0.008	0.0276
ERS21	EngadineRedSheep	-0.0152	-0.005	-0.0333	0.0171	-0.002	0.002	-0.0209	-0.0035	0.0171	0.0173
ERS15	EngadineRedSheep	-0.0176	-0.0035	-0.033	0.0116	-0.0049	0.0003	-0.0166	-0.0021	0.0151	0.0234
ERS16	EngadineRedSheep	-0.0173	-0.0032	-0.0383	0.0194	-0.0002	0.0042	-0.0203	-0.0051	0.0154	0.0234
ERS22	EngadineRedSheep	-0.0148	-0.0057	-0.0369	0.0112	-0.0019	0.0004	-0.0188	-0.0071	0.0118	0.0243
ERS09	EngadineRedSheep	-0.0163	-0.0023	-0.0315	0.0148	-0.004	-0.0017	-0.0204	-0.0074	0.0162	0.0213
ERS23	EngadineRedSheep	-0.0163	-0.0037	-0.0358	0.0167	0.0005	-0.0035	-0.0209	-0.0019	0.0138	0.0221
ERS10	EngadineRedSheep	-0.0164	-0.005	-0.034	0.0131	-0.0015	-0.0009	-0.026	-0.0044	0.0183	0.0252
ERS18	EngadineRedSheep	-0.0175	-0.0037	-0.0351	0.0167	-0.0021	0.0001	-0.0192	-0.0056	0.0119	0.0248
ERS07	EngadineRedSheep	-0.0168	-0.004	-0.0322	0.0158	-0.0018	-0.0014	-0.0165	-0.0026	0.0107	0.0216
EMZ12	EthiopianMenz	0.0633	0.0018	0.0499	0.0799	0.0467	0.0909	0.0234	-0.0353	-0.0059	0.0082
EMZ20	EthiopianMenz	0.0668	-0.0019	0.0512	0.087	0.049	0.0941	0.0233	-0.0364	-0.0126	0.0043
EMZ28	EthiopianMenz	0.0668	0.0008	0.0551	0.0806	0.0493	0.0956	0.0212	-0.0343	-0.0067	0.0052
EMZ1	EthiopianMenz	0.0629	-0.0001	0.0516	0.0783	0.047	0.0877	0.0213	-0.0287	-0.013	0.0039
EMZ2	EthiopianMenz	0.0667	0.0009	0.0508	0.0809	0.0496	0.0914	0.0231	-0.0364	-0.0089	0.0021
EMZ3	EthiopianMenz	0.0659	-0.0005	0.0545	0.0831	0.0492	0.0965	0.0251	-0.0385	-0.0069	0.0014
EMZ5	EthiopianMenz	0.0681	0.0011	0.0562	0.0836	0.0472	0.0927	0.0215	-0.0377	-0.0101	0.0034
EMZ13	EthiopianMenz	0.0657	0.0003	0.0525	0.0786	0.0468	0.0906	0.0224	-0.0349	-0.0079	-0.0012
EMZ21	EthiopianMenz	0.0672	0.0003	0.0579	0.0845	0.0492	0.099	0.0273	-0.0335	-0.0058	0.0047
EMZ29	EthiopianMenz	0.0653	-0.0009	0.0593	0.0866	0.0517	0.0948	0.0237	-0.0401	-0.0105	0.0024
EMZ6	EthiopianMenz	0.0674	0.001	0.0546	0.0833	0.051	0.0989	0.0214	-0.0403	-0.0109	0.0061
EMZ14	EthiopianMenz	0.0669	-0.0016	0.0595	0.0851	0.0518	0.1004	0.0271	-0.0384	-0.0093	0.0013
EMZ22	EthiopianMenz	0.0666	-0.0013	0.0528	0.0819	0.047	0.093	0.0225	-0.0361	-0.0095	0.0018
EMZ30	EthiopianMenz	0.0673	0.0006	0.0564	0.0857	0.0496	0.0971	0.0261	-0.032	-0.0071	0.0048
EMZ7	EthiopianMenz	0.066	0.0005	0.0497	0.0808	0.0493	0.0906	0.0237	-0.0297	-0.0077	-0.0003
EMZ23	EthiopianMenz	0.0653	-0.0023	0.0517	0.0781	0.0456	0.0871	0.0252	-0.0291	-0.0075	0.0002
EMZ31	EthiopianMenz	0.0683	0.001	0.0538	0.0809	0.0524	0.098	0.028	-0.0367	-0.011	0.0005
EMZ8	EthiopianMenz	0.0689	0	0.0556	0.0823	0.0498	0.0978	0.0253	-0.0373	-0.0096	0.0017
EMZ24	EthiopianMenz	0.066	-0.0012	0.0553	0.0864	0.0507	0.0963	0.0299	-0.0372	-0.006	0.0032
EMZ32	EthiopianMenz	0.0668	-0.0004	0.0509	0.0811	0.0458	0.0961	0.0249	-0.0358	-0.0083	0.0028
EMZ15	EthiopianMenz	0.0662	-0.0004	0.0551	0.08	0.0511	0.0909	0.0213	-0.0354	-0.011	0.0008
EMZ16	EthiopianMenz	0.0679	0.0006	0.0557	0.0876	0.0487	0.099	0.0251	-0.037	-0.0072	0.0066
EMZ19	EthiopianMenz	0.0654	0.0025	0.0529	0.0844	0.0522	0.0903	0.0258	-0.0358	-0.0088	0.0049
EMZ4	EthiopianMenz	0.0691	-0.0003	0.0545	0.0838	0.0501	0.0972	0.0241	-0.0356	-0.014	0.0015
EMZ10	EthiopianMenz	0.0673	0.0017	0.0552	0.0847	0.0503	0.099	0.0249	-0.0372	-0.0093	0.0009
EMZ9	EthiopianMenz	0.0698	-0.0001	0.0552	0.0861	0.0522	0.0942	0.0254	-0.039	-0.0045	-0.0015
EMZ17	EthiopianMenz	0.0669	0.0011	0.0528	0.0839	0.0506	0.0937	0.0212	-0.0387	-0.0079	0.0046
EMZ25	EthiopianMenz	0.0671	0.0013	0.0539	0.0835	0.0514	0.0949	0.024	-0.0389	-0.0084	0.0062
EMZ33	EthiopianMenz	0.0677	0.0018	0.0547	0.0855	0.0505	0.0948	0.0226	-0.0333	-0.0099	0.0082
EMZ18	EthiopianMenz	0.0689	0.0004	0.0575	0.0878	0.0525	0.0974	0.0262	-0.0335	-0.011	0.0064
EMZ26	EthiopianMenz	0.0672	-0.0005	0.0543	0.084	0.0499	0.0952	0.0249	-0.0401	-0.0109	0.002
EMZ34	EthiopianMenz	0.0678	0.0017	0.0557	0.0843	0.0508	0.0929	0.0218	-0.0395	-0.0099	0.0093
EMZ11	EthiopianMenz	0.0668	-0.0006	0.0532	0.0793	0.0431	0.0871	0.0216	-0.0334	-0.0067	0.0038
EMZ27	EthiopianMenz	0.0655	-0.0005	0.0516	0.0805	0.0511	0.0937	0.0204	-0.0341	-0.0139	0.0021
FIN104	Finnsheep	-0.0425	0.0743	0.026	-0.0097	0.0002	0.0109	0.0087	0.0068	-0.0013	-0.0057
FIN1	Finnsheep	-0.0407	0.0694	0.023	-0.0102	0.0033	0.0083	0.0055	-0.0007	-0.005	0.0053
FIN9	Finnsheep	-0.0455	0.081	0.0284	-0.0136	0.0039	0.0084	0.011	0.0068	0.0018	-0.0046
FIN24	Finnsheep	-0.0438	0.0781	0.0253	-0.0115	0	0.0105	0.0107	0.0038	0.0004	0.0009
FIN32	Finnsheep	-0.0446	0.0774	0.0264	-0.0118	0.0037	0.0105	0.0109	0.0062	-0.0026	-0.0016
FIN42	Finnsheep	-0.0436	0.0793	0.0305	-0.0127	-0.0026	0.0107	0.0041	0.006	-0.0017	-0.005
FIN54	Finnsheep	-0.0436	0.0745	0.0254	-0.0118	0.0015	0.0147	0.0076	0.008	0.0034	0.0002
FIN68	Finnsheep	-0.0449	0.0739	0.0222	-0.0109	-0.0011	0.0076	0.0075	0.0076	0.0008	-0.0035
FIN76	Finnsheep	-0.0424	0.0742	0.0227	-0.0133	0.001	0.011	0.0076	0.0068	-0.003	-0.0001
FIN86	Finnsheep	-0.0412	0.0722	0.0232	-0.009	0.0025	0.002	0.004	-0.0003	-0.0105	0.006
FIN95	Finnsheep	-0.0456	0.0759	0.0236	-0.011	-0.0023	0.0129	0.0077	0.0059	-0.0052	-0.001
FIN105	Finnsheep	-0.0418	0.0735	0.0245	-0.0109	0.0012	0.0085	0.0069	0.0011	0.0006	-0.0086
FIN113	Finnsheep	-0.0427	0.0703	0.0151	-0.0107	-0.0018	0.0086	0.0045	0.0073	-0.0023	-0.0049
FIN106	Finnsheep	-0.0421	0.0742	0.0246	-0.0078	0.005	0.0069	0.0099	0.005	-0.0017	0.0001
FIN107	Finnsheep	-0.0398	0.0692	0.0219	-0.0086	0.003	0.0053	0.0055	0.006	-0.0022	-0.0054
FIN115	Finnsheep	-0.0421	0.0692	0.0198	-0.009	0.0016	0.0067	0.0099	0.0035	-0.0028	0.0018
FIN108	Finnsheep	-0.0409	0.0697	0.0232	-0.0099	0.0001	0.0052	0.005	0.0118	-0.0054	-0.0073
FIN116	Finnsheep	-0.0392	0.0712	0.021	-0.0083	0.0009	0.0069	0.0024	0.0049	-0.0039	0.0024
FIN109	Finnsheep	-0.0445	0.0753	0.0192	-0.0108	0.0034	0.0114	0.0087	0.0052	0.0031	-0.0018
FIN117	Finnsheep	-0.0398	0.0718	0.0215	-0.0061	0.0014	0.0082	0.0045	0.0056	-0.0017	0.0009
FIN110	Finnsheep	-0.0426	0.073	0.0222	-0.0056	0.0027	0.009	0.0112	0.0006	0.002	-0.0039
FIN111	Finnsheep	-0.0416	0.0711	0.0224	-0.0079	0.0049	0.0063	0.0088	0.0084	-0.0016	-0.0007
FIN112	Finnsheep	-0.0413	0.0712	0.0241	-0.0125	0.0039	0.0061	0.0072	0.0086	-0.0032	-0.0026
FIN34	Finnsheep	-0.046	0.0803	0.0272	-0.0114	0.0026	0.0095	0.01	0.0082	-0.0005	-0.0005
FIN26	Finnsheep	-0.0411	0.0695	0.0229	-0.0073	0.0014	0.0088	0.0068	0.0058	0.0011	0
FIN12	Finnsheep	-0.042	0.0769	0.0286	-0.0134	0.0006	0.0157	0.0074	0.0044	-0.0034	-0.0081
FIN103	Finnsheep	-0.0427	0.0718	0.0176	-0.0119	-0.0004	0.0105	0.0097	0.0077	0.0027	-0.0049
FIN118	Finnsheep	-0.0408	0.0708	0.0233	-0.0067	0.0016	0.0095	0.0032	0.0047	-0.0062	0.0018
FIN88	Finnsheep	-0.0403	0.0712	0.0173	-0.0105	-0.0015	0.0071	0.0076	0.0025	-0.0034	0.0012
FIN47	Finnsheep	-0.0458	0.0784	0.028	-0.0132	0.0011	0.0125	0.0122	0.0029	-0.0015	-0.0056
FIN15	Finnsheep	-0.0457	0.0756	0.0282	-0.0121	0.0004	0.0113	0.0084	0.0052	-0.0021	-0.006
FIN85	Finnsheep	-0.0406	0.0739	0.0242	-0.0095	0.0013	0.0102	0.0098	0.0058	-0.0047	-0.0061
FIN114	Finnsheep	-0.0394	0.0683	0.0187	-0.0052	0.0031	0.0044	0.0083	0.003	0.0014	-0.0065
FIN99	Finnsheep	-0.0446	0.0759	0.0227	-0.0106	0.0007	0.012	0.0056	0.0055	-0.0002	-0.0042
FIN17	Finnsheep	-0.043	0.0768	0.0274	-0.0116	-0.0002	0.0104	0.0105	0.0041	-0.003	-0.0066
FIN2	Finnsheep	-0.0447	0.0776	0.0266	-0.0164	0.0036	0.0082	0.0055	0.0122	-0.0039	-0.0002
FIN10	Finnsheep	-0.0424	0.0699	0.0215	-0.0091	-0.0003	0.0093	0.0102	0.0078	0.0009	0.0015
FIN18	Finnsheep	-0.0432	0.0769	0.0277	-0.0117	0.0042	0.0094	0.0087	0.0086	-0.0028	-0.0058
FIN25	Finnsheep	-0.0439	0.0758	0.0246	-0.0125	0.005	0.0086	0.0113	0.0051	-0.001	-0.0002
FIN43	Finnsheep	-0.0466	0.0814	0.026	-0.0149	0.001	0.0128	0.0075	0.01	-0.0065	-0.0057
FIN55	Finnsheep	-0.0443	0.0718	0.0259	-0.0083	0.0034	0.0123	0.0097	0.0053	0.0037	-0.0008
FIN69	Finnsheep	-0.0408	0.0712	0.0218	-0.0119	0.0012	0.0109	0.0068	0.0033	-0.001	-0.0078
FIN79	Finnsheep	-0.041	0.0681	0.0189	-0.0087	0.0009	0.01	0.005	0.0063	-0.0014	0.0013
FIN87	Finnsheep	-0.0407	0.0674	0.0213	-0.008	0.0031	0.0078	0.0082	-0.0004	-0.0066	0.0013
FIN3	Finnsheep	-0.0418	0.0727	0.0265	-0.0111	0.0007	0.0127	0.007	0.0054	-0.0033	-0.0094
FIN11	Finnsheep	-0.0383	0.064	0.0201	-0.0092	0.0032	0.0053	0.0006	-0.0019	-0.0022	-0.0025
FIN19	Finnsheep	-0.0413	0.0735	0.022	-0.0118	0.0048	0.0084	0.005	0.0078	-0.0008	-0.0055
FIN36	Finnsheep	-0.0411	0.0718	0.024	-0.0132	0.0039	0.0089	0.0076	0.0078	-0.0007	-0.0073
FIN44	Finnsheep	-0.0423	0.0753	0.0284	-0.0125	-0.001	0.0064	0.0114	0.0093	-0.0015	-0.0054
FIN56	Finnsheep	-0.041	0.0721	0.0212	-0.0105	0.0021	0.0115	0.0043	0.0074	-0.0012	-0.0012
FIN70	Finnsheep	-0.0431	0.0746	0.0238	-0.0102	-0.0008	0.01	0.0096	0.0041	0.0031	-0.001
FIN80	Finnsheep	-0.0425	0.0783	0.0287	-0.0128	0.0002	0.0106	0.0123	0.0033	-0.0042	0.0005
FIN98	Finnsheep	-0.0406	0.0744	0.0261	-0.0068	0.0019	0.0105	0.0135	0.0039	-0.003	-0.0013
FIN4	Finnsheep	-0.0422	0.0674	0.0173	-0.0085	0.0031	0.0088	0.01	0.005	-0.001	-0.0023
FIN20	Finnsheep	-0.0419	0.0747	0.0218	-0.0113	0.0031	0.0072	0.0097	0.0046	0.001	-0.0045
FIN27	Finnsheep	-0.045	0.0814	0.0306	-0.0137	0.0018	0.0133	0.0113	0.0091	-0.0027	-0.0041
FIN37	Finnsheep	-0.0426	0.0727	0.0261	-0.0114	-0.0004	0.0098	0.0104	0.006	0.0016	-0.001
FIN46	Finnsheep	-0.0433	0.0742	0.0242	-0.0094	0.0003	0.0111	0.0068	0.0061	-0.0035	0.0023
FIN57	Finnsheep	-0.042	0.0725	0.0233	-0.0092	0.0011	0.0081	0.0107	0.0045	0.0015	0.0021
FIN71	Finnsheep	-0.0462	0.0787	0.0271	-0.0146	-0.0004	0.0075	0.0129	0.0018	-0.0021	0.0057
FIN81	Finnsheep	-0.0431	0.0749	0.0275	-0.0082	-0.0022	0.0073	0.0127	0.0053	0.0022	0.0023
FIN89	Finnsheep	-0.0413	0.0712	0.02	-0.0121	0.0009	0.0081	0.0041	-0.0007	-0.0057	0.0071
FIN5	Finnsheep	-0.0446	0.0769	0.029	-0.0124	0.0017	0.0095	0.0109	0.0111	-0.0058	-0.0025
FIN13	Finnsheep	-0.0448	0.0788	0.0302	-0.0144	0.0004	0.0069	0.0083	0.0082	-0.0027	-0.0062
FIN21	Finnsheep	-0.0432	0.076	0.0243	-0.0123	0.0045	0.0138	0.0044	0.0052	-0.003	-0.001
FIN28	Finnsheep	-0.0444	0.0803	0.0262	-0.0122	0.0027	0.0099	0.0103	0.0065	-0.0036	-0.0003
FIN38	Finnsheep	-0.0432	0.0745	0.0288	-0.011	0.0011	0.007	0.0089	0.0052	-0.003	-0.0043
FIN58	Finnsheep	-0.0435	0.0752	0.0279	-0.0145	0.0022	0.0106	0.0077	0.0076	0.0008	-0.0029
FIN72	Finnsheep	-0.0415	0.0706	0.0227	-0.0068	0.001	0.0087	0.0089	-0.0002	-0.0005	-0.0031
FIN82	Finnsheep	-0.0431	0.0759	0.0243	-0.0117	0.0018	0.009	0.008	0.0082	-0.0041	-0.0042
FIN90	Finnsheep	-0.0409	0.0722	0.019	-0.012	-0.0011	0.0082	0.0029	0.0018	-0.0054	0.0045
FIN100	Finnsheep	-0.0419	0.0706	0.021	-0.0086	0.003	0.0087	0.0042	0.0062	-0.0012	0.0056
FIN6	Finnsheep	-0.0434	0.0715	0.0193	-0.0069	-0.0002	0.0071	0.0107	0.007	-0.007	-0.0067
FIN14	Finnsheep	-0.0462	0.0801	0.0284	-0.0153	0.0025	0.0124	0.0059	0.0083	-0.0023	-0.0058
FIN22	Finnsheep	-0.0428	0.0737	0.0246	-0.0087	0.0033	0.0049	0.0079	0.009	0.0015	-0.0006
FIN29	Finnsheep	-0.0414	0.0736	0.0246	-0.0104	0.0009	0.0101	0.0085	0.0068	0.0019	-0.0064
FIN39	Finnsheep	-0.0429	0.0697	0.0241	-0.0083	0.0009	0.0105	0.0097	0.0021	0.0008	-0.0019
FIN51	Finnsheep	-0.0436	0.0726	0.0256	-0.0123	-0.0009	0.0074	0.009	0.0043	-0.0002	-0.0032
FIN59	Finnsheep	-0.0433	0.0734	0.0201	-0.0106	0.0057	0.0115	0.0055	0.0102	-0.005	-0.0019
FIN73	Finnsheep	-0.0417	0.0723	0.0256	-0.0108	0.0002	0.0091	0.0138	-0.0017	0.0027	0
FIN83	Finnsheep	-0.0431	0.0697	0.0223	-0.01	0.0024	0.0089	0.0096	-0.0009	0.003	0.0008
FIN92	Finnsheep	-0.0413	0.0726	0.0199	-0.0106	0.0009	0.0053	0.0031	0.0044	-0.0071	0.0061
FIN101	Finnsheep	-0.043	0.0716	0.0242	-0.009	0.0031	0.013	0.0113	0.0065	-0.004	-0.0048
FIN7	Finnsheep	-0.045	0.0728	0.0206	-0.0097	0.0027	0.0099	0.0115	0.0063	0.0031	0.0016
FIN30	Finnsheep	-0.0404	0.07	0.0235	-0.0104	0.003	0.0136	0.0068	-0.0013	0.0059	-0.001
FIN40	Finnsheep	-0.0414	0.073	0.018	-0.0068	0.0013	0.01	0.0092	0.0046	-0.0012	-0.0034
FIN52	Finnsheep	-0.0421	0.0709	0.0197	-0.0126	-0.0014	0.0101	0.0081	0.0078	-0.0004	-0.0019
FIN60	Finnsheep	-0.0407	0.0723	0.0214	-0.0108	0.002	0.0054	0.0078	0.01	0.0025	-0.0024
FIN74	Finnsheep	-0.0434	0.0772	0.0276	-0.0155	-0.0006	0.0083	0.0083	0.0114	-0.0005	-0.0113
FIN93	Finnsheep	-0.0395	0.0731	0.0192	-0.0097	0.0006	0.0115	0.0079	0.0005	-0.0029	0.0006
FIN8	Finnsheep	-0.0442	0.0756	0.0214	-0.0109	0.0002	0.0094	0.0084	0.0065	-0.0038	-0.0033
FIN16	Finnsheep	-0.0452	0.0766	0.0259	-0.0116	0.0027	0.0109	0.012	0.0088	-0.0028	0.0017
FIN23	Finnsheep	-0.0425	0.0776	0.0257	-0.0088	0.001	0.014	0.0095	0.0085	-0.0026	-0.0024
FIN31	Finnsheep	-0.0449	0.0808	0.0319	-0.0139	0.0036	0.0111	0.0126	0.0087	-0.002	-0.004
FIN41	Finnsheep	-0.0433	0.0775	0.0314	-0.0131	-0.0028	0.0084	0.0022	0.0064	-0.0008	-0.0123
FIN53	Finnsheep	-0.0442	0.0726	0.0259	-0.012	0.0029	0.012	0.0076	0.0085	-0.0011	-0.0032
FIN61	Finnsheep	-0.0429	0.0718	0.0225	-0.0083	-0.0024	0.0109	0.007	0.0056	-0.0004	-0.0006
FIN75	Finnsheep	-0.0409	0.0678	0.0185	-0.0076	-0.0034	0.0113	0.0072	0.0087	0.0005	-0.0054
FIN94	Finnsheep	-0.0426	0.076	0.0205	-0.0119	-0.0029	0.0098	0.0057	0.0079	0.0001	-0.0058
LEC7	Leccese	-0.0113	-0.0163	-0.0276	0.0147	0.0006	0.0041	-0.033	0.0157	-0.0186	0.0102
LEC4	Leccese	-0.0165	-0.0187	-0.0352	0.0139	0.0031	0.0057	-0.0342	0.0098	-0.0196	0.0143
LEC22	Leccese	-0.0138	-0.0167	-0.039	0.014	0.0034	0.008	-0.0405	0.0222	-0.0179	0.0201
LEC8	Leccese	-0.0097	-0.0141	-0.0318	0.0083	0.0007	0.0032	-0.0238	0.0021	-0.0109	0.017
LEC16	Leccese	-0.0118	-0.0138	-0.0317	0.0084	-0.0002	0.0007	-0.0283	0.0005	-0.0112	0.0135
LEC23	Leccese	-0.0099	-0.0147	-0.0302	0.0095	0.0035	0.0074	-0.0275	0.0054	-0.0125	0.0115
LEC1	Leccese	-0.012	-0.0159	-0.0247	0.0138	0.001	0.008	-0.0259	0.0037	-0.0182	-0.0025
LEC24	Leccese	-0.0107	-0.0163	-0.0309	0.0082	0.0043	0.0065	-0.0235	0.0089	-0.009	0.0111
LEC2	Leccese	-0.0117	-0.0152	-0.0268	0.0118	0.0019	0.002	-0.0228	0.0026	-0.0146	0.0057
LEC10	Leccese	-0.0108	-0.0106	-0.0292	0.0094	0.0012	0.0028	-0.0227	0.0054	-0.0137	0.0076
LEC17	Leccese	-0.012	-0.0146	-0.0347	0.008	0.0044	-0.0013	-0.0299	0.0042	-0.0123	0.0136
LEC3	Leccese	-0.0134	-0.0144	-0.0276	0.0116	0.0007	0.0029	-0.0266	0.0082	-0.0173	0.0052
LEC18	Leccese	-0.0128	-0.0135	-0.0332	0.008	0.0036	-0.001	-0.0313	0.0048	-0.0134	0.019
LEC12	Leccese	-0.0133	-0.0152	-0.031	0.0142	-0.001	0.0099	-0.0305	0.0126	-0.0166	0.0158
LEC19	Leccese	-0.0108	-0.0102	-0.0279	0.0082	0.0015	0.0039	-0.0242	0.0044	-0.0091	0.0116
LEC5	Leccese	-0.0146	-0.0178	-0.0324	0.0124	0.0029	0.0065	-0.036	0.0107	-0.016	0.0071
LEC13	Leccese	-0.0121	-0.0136	-0.0316	0.0128	0.0021	0.007	-0.0276	0.0138	-0.0185	0.0163
LEC20	Leccese	-0.0147	-0.0171	-0.0369	0.0123	0.0029	0.0079	-0.0403	0.0156	-0.0209	0.0213
LEC6	Leccese	-0.0148	-0.0155	-0.0289	0.0094	0.0005	0.0043	-0.033	0.0113	-0.0198	0.0112
LEC14	Leccese	-0.0144	-0.0141	-0.034	0.0132	-0.0016	0.0074	-0.0306	0.0099	-0.0173	0.0141
LEC21	Leccese	-0.0131	-0.0154	-0.0379	0.0139	0.0034	0.0084	-0.0339	0.0191	-0.0193	0.0206
LEC9	Leccese	-0.012	-0.0111	-0.0291	0.0127	0.0023	0.0078	-0.024	0.0081	-0.0124	0.0114
LEC11	Leccese	-0.0101	-0.0119	-0.0256	0.0105	0.0033	0.0035	-0.0274	0.0104	-0.0078	0.0149
LEC15	Leccese	-0.013	-0.0146	-0.033	0.0119	0.0002	0.0076	-0.0319	0.0093	-0.0111	0.019
NDZ3	Norduz	0.0577	0.0079	0.0113	0.0142	-0.0071	-0.029	0.0005	0.0929	0.0213	-0.0004
NDZ18	Norduz	0.0552	0.007	0.0116	0.0167	-0.0041	-0.0273	0.0008	0.0806	0.0232	0.0037
NDZ4	Norduz	0.0535	0.0048	0.0108	0.0151	-0.0031	-0.0276	-0.0004	0.0705	0.0228	0.0007
NDZ11	Norduz	0.0544	0.0053	0.008	0.0169	-0.0016	-0.0259	0.0021	0.0745	0.0186	0.0006
NDZ19	Norduz	0.0565	0.0077	0.0091	0.0155	-0.0051	-0.0315	0.0041	0.0819	0.0227	-0.0001
NDZ12	Norduz	0.0551	0.0053	0.008	0.0119	-0.0054	-0.029	0.0021	0.0691	0.0157	0.001
NDZ20	Norduz	0.0589	0.008	0.0108	0.0135	-0.0078	-0.0315	-0.0003	0.0896	0.0275	-0.0024
NDZ5	Norduz	0.0577	0.0058	0.0124	0.0161	-0.0066	-0.0306	0.0001	0.0852	0.024	0.003
NDZ13	Norduz	0.0573	0.0061	0.0123	0.0141	-0.005	-0.031	0.0012	0.0831	0.0255	-0.0046
NDZ6	Norduz	0.0543	0.0072	0.011	0.0108	-0.0062	-0.0286	0.0015	0.0766	0.0197	-0.0034
NDZ14	Norduz	0.055	0.0069	0.0084	0.0146	-0.0048	-0.0298	0.002	0.0765	0.0201	0.0006
NDZ15	Norduz	0.0561	0.0077	0.01	0.0106	-0.0061	-0.0306	-0.0025	0.0885	0.0205	-0.0005
NDZ8	Norduz	0.056	0.0066	0.0095	0.0108	-0.0064	-0.0293	-0.0022	0.0736	0.0196	-0.0009
NDZ16	Norduz	0.0552	0.0068	0.0141	0.0123	-0.0067	-0.0251	-0.0016	0.0674	0.0195	-0.0035
NDZ1	Norduz	0.0529	0.0072	0.0076	0.0124	-0.0042	-0.0252	-0.0014	0.0647	0.0158	-0.0028
NDZ9	Norduz	0.0539	0.0067	0.0116	0.0112	-0.0071	-0.0266	-0.0015	0.0639	0.0223	-0.0002
NDZ17	Norduz	0.0566	0.0057	0.0114	0.0127	-0.0044	-0.0304	0.0023	0.0775	0.0187	0
NDZ2	Norduz	0.0554	0.0078	0.0057	0.0143	-0.005	-0.0301	0.0014	0.0708	0.019	-0.0025
NDZ10	Norduz	0.0541	0.0076	0.0131	0.0135	-0.0054	-0.0262	0.0019	0.0847	0.0222	-0.0003
NDZ7	Norduz	0.053	0.007	0.0095	0.0116	-0.0058	-0.0211	0.0004	0.0583	0.013	0.0018
NSP304	OldNorwegianspaelsau	-0.0269	0.0268	-0.0051	0.0089	-0.003	-0.0033	-0.013	-0.0088	0.0058	0.006
NSP234	OldNorwegianspaelsau	-0.0284	0.0326	-0.0104	0.0023	-0.0013	0.0001	-0.0127	-0.0077	0.002	0.0056
NSP311	OldNorwegianspaelsau	-0.0314	0.034	-0.0085	0.0064	-0.0036	-0.0041	-0.0106	-0.0186	-0.0035	0.0078
NSP262	OldNorwegianspaelsau	-0.0298	0.0283	-0.009	0.0035	-0.0023	-0.0051	-0.0111	-0.0095	0.005	0.0049
NSP318	OldNorwegianspaelsau	-0.031	0.0333	-0.0078	0.0054	-0.0004	-0.0044	-0.015	-0.0136	-0.0012	0.0037
NSP269	OldNorwegianspaelsau	-0.03	0.0313	-0.0117	0.006	-0.0025	-0.0036	-0.0121	-0.0118	0.0058	0.0054
NSP324	OldNorwegianspaelsau	-0.0286	0.0342	-0.0078	0.0012	-0.003	0.0007	-0.0137	-0.0161	-0.0019	0.0071
NSP276	OldNorwegianspaelsau	-0.0289	0.0333	-0.0044	0.0044	-0.004	-0.0025	-0.0048	-0.005	0.0012	0.0004
NSP331	OldNorwegianspaelsau	-0.0267	0.0288	-0.0101	0.0039	-0.0014	-0.0006	-0.0122	-0.0138	0.0037	0.0038
NSP283	OldNorwegianspaelsau	-0.0262	0.0271	-0.0057	0.0045	-0.0001	-0.0057	-0.0096	-0.0108	0.0017	0.0053
NSP290	OldNorwegianspaelsau	-0.0276	0.0275	-0.0067	0.0062	-0.0034	-0.0006	-0.01	-0.0095	-0.0009	0.0004
NSP297	OldNorwegianspaelsau	-0.0301	0.0282	-0.0106	0.0061	-0.0018	-0.0029	-0.0146	-0.015	0.004	0.0058
NSP248	OldNorwegianspaelsau	-0.0297	0.0331	-0.0066	0.0062	-0.0053	-0.0004	-0.0118	-0.0109	-0.0007	0.0057
NSP241	OldNorwegianspaelsau	-0.0299	0.0265	-0.0084	0.0061	0.0008	-0.0013	-0.01	-0.0127	0.0015	0.0034
NSP255	OldNorwegianspaelsau	-0.0294	0.0278	-0.0091	0.0044	-0.0025	-0.0016	-0.0147	-0.0099	0.0055	0.0069
SKZ7	Sakiz	0.035	-0.0012	-0.0588	-0.0881	0.1186	-0.0002	0.0411	-0.0048	0.0082	0.0059
SKZ9	Sakiz	0.0364	-0.0027	-0.0642	-0.0967	0.1336	0.0013	0.0449	-0.0077	0.0158	0.0127
SKZ22	Sakiz	0.0324	-0.0041	-0.0536	-0.0771	0.1025	-0.0029	0.0338	-0.0056	0.0094	0.004
SKZ8	Sakiz	0.0337	-0.0032	-0.0596	-0.0894	0.1203	-0.0002	0.0417	-0.0003	0.0121	0.0066
SKZ16	Sakiz	0.0364	-0.0021	-0.0614	-0.0943	0.124	-0.0008	0.0403	-0.0058	0.0157	0.0142
SKZ1	Sakiz	0.0343	-0.0013	-0.0627	-0.0992	0.1301	-0.001	0.0426	-0.0046	0.0112	0.0088
SKZ17	Sakiz	0.0339	-0.0029	-0.0592	-0.0873	0.1238	-0.0011	0.042	-0.0039	0.0169	0.0134
SKZ2	Sakiz	0.0351	-0.0037	-0.0545	-0.0809	0.1011	-0.001	0.0341	-0.0044	0.0084	0.0043
SKZ18	Sakiz	0.0346	-0.0006	-0.0625	-0.0936	0.1262	-0.0005	0.041	-0.0059	0.0082	0.0081
SKZ3	Sakiz	0.0329	-0.0032	-0.0539	-0.0829	0.1124	-0.0038	0.0369	-0.0006	0.0101	0.0105
SKZ11	Sakiz	0.0269	-0.0014	-0.0444	-0.062	0.0848	-0.0027	0.0252	-0.0001	0.0079	0.0042
SKZ4	Sakiz	0.0355	-0.0008	-0.0673	-0.0986	0.1395	0.0003	0.046	-0.0048	0.0135	0.0101
SKZ12	Sakiz	0.0354	-0.0032	-0.0608	-0.0955	0.1289	-0.0038	0.0447	-0.0018	0.0154	0.0151
SKZ19	Sakiz	0.0337	-0.0029	-0.0568	-0.0843	0.1098	-0.0012	0.0337	-0.0021	0.0073	0.0059
SKZ5	Sakiz	0.037	-0.0038	-0.0617	-0.0948	0.1269	-0.0006	0.0436	-0.0041	0.0119	0.0148
SKZ13	Sakiz	0.0372	-0.0026	-0.0682	-0.1002	0.1386	0.0002	0.0474	-0.0051	0.0146	0.0132
SKZ20	Sakiz	0.0351	-0.0013	-0.0584	-0.0877	0.1175	-0.0045	0.0399	-0.0024	0.0176	0.0147
SKZ6	Sakiz	0.0328	-0.0043	-0.054	-0.075	0.0966	-0.0007	0.0307	-0.0059	0.0112	0.0077
SKZ14	Sakiz	0.0372	-0.0012	-0.0631	-0.0963	0.1267	0.0008	0.0404	-0.0076	0.0157	0.0105
SKZ21	Sakiz	0.0367	-0.002	-0.0592	-0.0943	0.1264	-0.002	0.0449	-0.0015	0.015	0.0151
SKZ10	Sakiz	0.0353	-0.0026	-0.0644	-0.1002	0.1317	0.0002	0.0426	-0.0057	0.0095	0.0127
SKZ15	Sakiz	0.0352	-0.0018	-0.0588	-0.0884	0.1171	-0.0004	0.0374	-0.0012	0.0125	0.0053
SAB9	SardinianAncestralBlack	-0.021	-0.0185	-0.0408	0.0125	0.0094	0.0185	-0.0693	0.0463	-0.151	0.0978
SAB16	SardinianAncestralBlack	-0.0216	-0.0237	-0.0431	0.0138	0.0056	0.0231	-0.0768	0.0489	-0.1639	0.1076
SAB15	SardinianAncestralBlack	-0.0212	-0.021	-0.0331	0.0131	0.0062	0.017	-0.0646	0.0418	-0.1299	0.0865
SAB17	SardinianAncestralBlack	-0.0207	-0.0215	-0.0375	0.0121	0.0063	0.0198	-0.0723	0.0468	-0.1588	0.1036
SAB18	SardinianAncestralBlack	-0.0235	-0.0214	-0.04	0.0127	0.0081	0.0207	-0.0664	0.0437	-0.142	0.0895
SAB5	SardinianAncestralBlack	-0.0208	-0.0222	-0.0409	0.0145	0.0069	0.0231	-0.0713	0.043	-0.1476	0.098
SAB6	SardinianAncestralBlack	-0.0199	-0.0209	-0.0384	0.0146	0.0052	0.0241	-0.0718	0.0454	-0.154	0.1003
SAB7	SardinianAncestralBlack	-0.0212	-0.0179	-0.0312	0.0134	0.0072	0.0166	-0.0483	0.0235	-0.0766	0.0463
SAB1	SardinianAncestralBlack	-0.0192	-0.0188	-0.0385	0.0094	0.0019	0.0199	-0.0576	0.035	-0.1077	0.0696
SAB8	SardinianAncestralBlack	-0.0191	-0.0198	-0.0267	0.0123	0.0026	0.0129	-0.039	0.0185	-0.0554	0.0289
SAB2	SardinianAncestralBlack	-0.0218	-0.021	-0.0402	0.0124	0.0083	0.0229	-0.0737	0.0454	-0.1604	0.1073
SAB3	SardinianAncestralBlack	-0.02	-0.0217	-0.0362	0.0149	0.0052	0.0163	-0.0679	0.042	-0.1364	0.0883
SAB10	SardinianAncestralBlack	-0.0206	-0.0215	-0.042	0.0146	0.0084	0.0194	-0.0796	0.052	-0.1628	0.1114
SAB4	SardinianAncestralBlack	-0.0203	-0.0232	-0.0345	0.0125	0.0044	0.0218	-0.0733	0.0488	-0.1605	0.1047
SAB19	SardinianAncestralBlack	-0.0205	-0.0229	-0.0435	0.0143	0.0081	0.024	-0.0799	0.0553	-0.1796	0.1164
SAB12	SardinianAncestralBlack	-0.0203	-0.0214	-0.0355	0.019	0.0078	0.017	-0.0615	0.0362	-0.121	0.0814
SAB20	SardinianAncestralBlack	-0.0221	-0.0238	-0.0433	0.0154	0.005	0.0189	-0.0768	0.0451	-0.1663	0.112
SAB13	SardinianAncestralBlack	-0.022	-0.0217	-0.041	0.0159	0.0054	0.0237	-0.077	0.0517	-0.1716	0.1139
SAB14	SardinianAncestralBlack	-0.0201	-0.02	-0.04	0.0141	0.0045	0.0166	-0.0649	0.0418	-0.1393	0.0879
SAB11	SardinianAncestralBlack	-0.0201	-0.0206	-0.0411	0.0144	0.0063	0.0215	-0.0759	0.0491	-0.1631	0.1037
VBS07	ValaisBlacknoseSheep	-0.0251	-0.0093	-0.1084	0.0727	-0.0567	-0.0095	0.1501	0.007	-0.0231	-0.0168
VBS08	ValaisBlacknoseSheep	-0.0252	-0.0127	-0.112	0.0805	-0.0633	-0.0103	0.1592	0.0095	-0.0215	-0.0215
VBS23	ValaisBlacknoseSheep	-0.0248	-0.0117	-0.096	0.07	-0.045	-0.0082	0.1189	0.0073	-0.0147	-0.0172
VBS03	ValaisBlacknoseSheep	-0.0266	-0.0102	-0.1166	0.0811	-0.0622	-0.0082	0.1679	0.0056	-0.0253	-0.0275
VBS02	ValaisBlacknoseSheep	-0.0278	-0.0112	-0.1134	0.0802	-0.0614	-0.0071	0.1702	0.0048	-0.0227	-0.0241
VBS17	ValaisBlacknoseSheep	-0.0247	-0.0093	-0.0911	0.0624	-0.0501	-0.0054	0.1222	0.0086	-0.0114	-0.0208
VBS13	ValaisBlacknoseSheep	-0.0255	-0.0111	-0.0916	0.0636	-0.0415	-0.0057	0.1182	0.007	-0.0178	-0.0099
VBS11	ValaisBlacknoseSheep	-0.0276	-0.009	-0.1013	0.0679	-0.0508	-0.0127	0.1338	0.0031	-0.0198	-0.0196
VBS09	ValaisBlacknoseSheep	-0.0258	-0.012	-0.1114	0.0806	-0.0642	-0.009	0.1605	0.0074	-0.0209	-0.0274
VBS24	ValaisBlacknoseSheep	-0.0285	-0.0079	-0.0945	0.0671	-0.0482	-0.0097	0.1278	0.0069	-0.0138	-0.0182
VBS22	ValaisBlacknoseSheep	-0.0253	-0.0093	-0.1036	0.0695	-0.0533	-0.008	0.1346	0.0054	-0.016	-0.0162
VBS21	ValaisBlacknoseSheep	-0.0277	-0.0124	-0.1043	0.0731	-0.0526	-0.0101	0.14	0.0057	-0.0199	-0.018
VBS14	ValaisBlacknoseSheep	-0.0241	-0.0103	-0.0932	0.0664	-0.0465	-0.0063	0.1253	0.0055	-0.0169	-0.0144
VBS06	ValaisBlacknoseSheep	-0.028	-0.0104	-0.1152	0.0827	-0.0645	-0.0087	0.173	0.007	-0.0239	-0.0242
VBS20	ValaisBlacknoseSheep	-0.0264	-0.0084	-0.1015	0.0673	-0.0519	-0.0098	0.1283	0.005	-0.0175	-0.0121
VBS05	ValaisBlacknoseSheep	-0.0248	-0.0104	-0.0985	0.0688	-0.0483	-0.0064	0.1374	0.0065	-0.0171	-0.0173
VBS19	ValaisBlacknoseSheep	-0.0259	-0.0123	-0.0913	0.0632	-0.0442	-0.0072	0.1183	0.0056	-0.0129	-0.0154
VBS12	ValaisBlacknoseSheep	-0.0242	-0.0103	-0.0934	0.0668	-0.0496	-0.0055	0.1269	0.0071	-0.0169	-0.0108
VBS04	ValaisBlacknoseSheep	-0.025	-0.0119	-0.1064	0.0761	-0.0571	-0.0087	0.1576	0.0053	-0.0222	-0.0192
VBS18	ValaisBlacknoseSheep	-0.0265	-0.0103	-0.0953	0.0655	-0.0475	-0.0096	0.1278	0.0013	-0.0177	-0.0178
VBS10	ValaisBlacknoseSheep	-0.025	-0.0111	-0.0904	0.0612	-0.048	-0.0092	0.1163	0.0061	-0.0151	-0.0108
VBS16	ValaisBlacknoseSheep	-0.0251	-0.0082	-0.0969	0.0642	-0.0493	-0.0095	0.1305	0.0076	-0.0177	-0.0167
VBS01	ValaisBlacknoseSheep	-0.0253	-0.0106	-0.1073	0.0738	-0.0577	-0.0085	0.1526	0.0067	-0.0204	-0.0208
VBS15	ValaisBlacknoseSheep	-0.0281	-0.0113	-0.0979	0.0696	-0.048	-0.0099	0.1379	0.0038	-0.0221	-0.0175
tps001	ANS	0.0038	0.0057	-0.0111	0.0156	0.0056	0.0025	-0.0159	-0.0069	-0.0077	0.004
tps062	ANS	-0.0045	0.0053	-0.0065	0.0139	0.0041	0.009	-0.0124	-0.0086	-0.0026	0.0064
tps083	ANS	-0.0034	0.0056	-0.0049	0.0182	-0.0035	0.0107	-0.0222	-0.0077	-0.0055	0.0037
uhs03	ANS	-0.0092	-0.0013	-0.0129	0.0223	0.006	0.0183	-0.0069	-0.0049	-0.0153	0.0143
OBI013_OB2001	ObishirV	0.0244	0.0208	-0.0124	0.0246	-0.0177	-0.0229	-0.0036	-0.0251	-0.0082	-0.0133
OBI014_OB2006	ObishirV	0.0231	0.0071	0.003	0.0148	-0.0003	-0.0351	0.0046	-0.047	0.0202	-0.0001
OBI018_OB2004	ObishirV	0.0227	0.0397	0.0216	0.0229	-0.0037	-0.0438	-0.008	0.0092	-0.0493	-0.0103
