# Supplementary material for: Archaeogenetic analysis of Neolithic sheep from Anatolia suggests a complex demographic history since domestication
Source: Commun Biol. 2021 Nov 12;4:1279. doi: 10.1038/s42003-021-02794-8 (PMC8589978; doi:10.1038/s42003-021-02794-8)
Supplement: Supplementary file 4 — Supplementary Datas [file 42003_2021_2794_MOESM4_ESM.zip › Supplementary_Data_6.xlsx]

## Sheet: A
Outgroup f3 statistics results of the form f3(Outgroup; Modern, ANS). OAM8 is an Argali sheep individual representing the outgroup.
Source1	Source2	Target	f3	Std.Error	Z-score	#SNPs used
Bundner Oberlander Sheep	ANS	OAM8	0.188592	0.008595	21.943	20084
Old Norwegian Spælsau	ANS	OAM8	0.186937	0.008485	22.032	20121
Valais Blacknose Sheep	ANS	OAM8	0.186436	0.008377	22.256	19673
Sardinian Ancestral Black	ANS	OAM8	0.185814	0.008549	21.735	20137
Finnsheep	ANS	OAM8	0.184742	0.008378	22.05	20490
Leccese	ANS	OAM8	0.183385	0.008305	22.08	20457
Australian Merino	ANS	OAM8	0.182731	0.008307	21.998	20593
Engadine Red Sheep	ANS	OAM8	0.181702	0.0083	21.891	20358
Sakız	ANS	OAM8	0.181692	0.008544	21.267	19472
Chios	ANS	OAM8	0.181421	0.008473	21.413	20035
Churra	ANS	OAM8	0.181401	0.008244	22.003	20650
Comisana	ANS	OAM8	0.180508	0.008217	21.968	20439
Afshari	ANS	OAM8	0.177848	0.008229	21.613	20354
Norduz	ANS	OAM8	0.177084	0.008259	21.443	19968
Changthangi	ANS	OAM8	0.176094	0.008279	21.27	20302
Ethiopian Menz	ANS	OAM8	0.175472	0.007963	22.037	19903
Cyprus Fat Tail	ANS	OAM8	0.175139	0.008347	20.981	19747
Deccani	ANS	OAM8	0.174603	0.008173	21.363	20008

## Sheet: B
Outgroup f3 statistics results of the form f3(Outgroup; Modern, ANS1/ANS2/ANS3). OAM8 is an Argali sheep individual representing the outgroup.
Source1	Source2	Target	f3	Std.Error	Z-score	#SNPs used
Leccese	TEP83	OAM8	0.200796	0.016261	12.348	5630
Sardinian Ancestral Black	TEP83	OAM8	0.200173	0.016625	12.041	5530
Old Norwegian Spælsau	TEP83	OAM8	0.197776	0.016494	11.991	5536
Churra	TEP83	OAM8	0.196824	0.016383	12.014	5691
Finnsheep	TEP83	OAM8	0.196775	0.016075	12.241	5645
Sardinian Ancestral Black	ULU31	OAM8	0.196041	0.014267	13.741	7647
Australian Merino	TEP83	OAM8	0.195534	0.016088	12.154	5670
Valais Blacknose Sheep	TEP83	OAM8	0.19544	0.015745	12.413	5392
Engadine Red Sheep	TEP83	OAM8	0.195384	0.016088	12.144	5591
Bundner Oberlander Sheep	TEP83	OAM8	0.194303	0.016354	11.881	5516
Valais Blacknose Sheep	ULU31	OAM8	0.193894	0.01414	13.713	7445
Comisana	TEP83	OAM8	0.193133	0.015975	12.09	5627
Norduz	TEP83	OAM8	0.191465	0.016031	11.944	5467
Cyprus Fat Tail	TEP83	OAM8	0.189931	0.016703	11.371	5383
Afshari	TEP83	OAM8	0.189783	0.016277	11.66	5587
Sakız	TEP83	OAM8	0.189511	0.016165	11.724	5286
Bundner Oberlander Sheep	ULU31	OAM8	0.18939	0.013829	13.695	7609
Leccese	ULU31	OAM8	0.189019	0.013938	13.561	7766
Old Norwegian Spælsau	ULU31	OAM8	0.188695	0.013769	13.704	7626
Changthangi	TEP83	OAM8	0.18868	0.01589	11.874	5557
Churra	ULU31	OAM8	0.187716	0.013846	13.558	7851
Bundner Oberlander Sheep	TEP03	OAM8	0.186576	0.011087	16.829	14016
Ethiopian Menz	TEP83	OAM8	0.185956	0.016096	11.553	5456
Deccani	TEP83	OAM8	0.185852	0.016333	11.379	5486
Valais Blacknose Sheep	TEP03	OAM8	0.185652	0.010853	17.106	13687
Engadine Red Sheep	ULU31	OAM8	0.185124	0.013834	13.382	7721
Comisana	ULU31	OAM8	0.18499	0.01393	13.28	7755
Bundner Oberlander Sheep	TEP62	OAM8	0.184704	0.009596	19.248	17993
Chios	TEP83	OAM8	0.184591	0.016439	11.229	5495
Australian Merino	ULU31	OAM8	0.18445	0.013863	13.305	7826
Sardinian Ancestral Black	TEP03	OAM8	0.184396	0.010877	16.953	14040
Finnsheep	ULU31	OAM8	0.183566	0.013825	13.278	7783
Chios	TEP03	OAM8	0.183275	0.010761	17.031	13956
Old Norwegian Spælsau	TEP03	OAM8	0.18279	0.01068	17.115	14046
Sakız	TEP03	OAM8	0.182583	0.010879	16.783	13476
Leccese	TEP03	OAM8	0.182551	0.010657	17.13	14301
Sakız	ULU31	OAM8	0.18239	0.014156	12.884	7331
Finnsheep	TEP03	OAM8	0.18234	0.010599	17.203	14324
Australian Merino	TEP03	OAM8	0.181816	0.01051	17.299	14408
Engadine Red Sheep	TEP03	OAM8	0.181335	0.01067	16.995	14209
Afshari	TEP03	OAM8	0.181158	0.010615	17.066	14196
Comisana	TEP03	OAM8	0.180665	0.01057	17.092	14287
Old Norwegian Spælsau	TEP62	OAM8	0.180481	0.009361	19.281	18024
Churra	TEP03	OAM8	0.180466	0.010692	16.878	14459
Deccani	TEP03	OAM8	0.180317	0.010778	16.729	13934
Chios	ULU31	OAM8	0.180275	0.014391	12.527	7602
Finnsheep	TEP62	OAM8	0.179256	0.009364	19.143	18404
Cyprus Fat Tail	TEP03	OAM8	0.179183	0.010797	16.596	13704
Norduz	TEP03	OAM8	0.178957	0.010817	16.545	13906
Valais Blacknose Sheep	TEP62	OAM8	0.178847	0.009295	19.24	17550
Sardinian Ancestral Black	TEP62	OAM8	0.178561	0.009396	19.003	18031
Changthangi	TEP03	OAM8	0.177417	0.01077	16.473	14165
Australian Merino	TEP62	OAM8	0.176563	0.009131	19.337	18512
Churra	TEP62	OAM8	0.176546	0.009126	19.344	18562
Leccese	TEP62	OAM8	0.176283	0.009092	19.388	18373
Norduz	ULU31	OAM8	0.17592	0.013975	12.588	7575
Engadine Red Sheep	TEP62	OAM8	0.175525	0.009097	19.294	18264
Ethiopian Menz	TEP03	OAM8	0.174154	0.010446	16.672	13832
Afshari	ULU31	OAM8	0.174082	0.01377	12.642	7711
Chios	TEP62	OAM8	0.173774	0.009394	18.498	17928
Sakız	TEP62	OAM8	0.173394	0.009439	18.369	17287
Ethiopian Menz	ULU31	OAM8	0.173205	0.013662	12.678	7537
Comisana	TEP62	OAM8	0.172975	0.009002	19.215	18353
Changthangi	ULU31	OAM8	0.172346	0.013412	12.85	7702
Norduz	TEP62	OAM8	0.171101	0.009244	18.51	17848
Afshari	TEP62	OAM8	0.170643	0.009048	18.861	18259
Cyprus Fat Tail	ULU31	OAM8	0.168839	0.013928	12.123	7459
Deccani	TEP62	OAM8	0.167992	0.009128	18.404	17914
Changthangi	TEP62	OAM8	0.167982	0.00908	18.501	18200
Deccani	ULU31	OAM8	0.167982	0.013652	12.304	7604
Cyprus Fat Tail	TEP62	OAM8	0.16794	0.009204	18.246	17617
Ethiopian Menz	TEP62	OAM8	0.166204	0.008892	18.692	17791

## Sheet: C
Outgroup f3 statistics results of the form f3(Outgroup; Modern, OBI). OAM8 is an Argali sheep individual representing the outgroup.
Source1	Source2	Target	f3	Std.Error	Z-score	#SNPs used
Deccani	OBI	OAM8	0.2651	0.0292	9.092	2150
Changthangi	OBI	OAM8	0.2622	0.0289	9.08	2193
Afshari	OBI	OAM8	0.2516	0.0287	8.757	2190
Finnsheep	OBI	OAM8	0.2508	0.0282	8.898	2224
Norduz	OBI	OAM8	0.25	0.0281	8.888	2123
Old Norwegian Spælsau	OBI	OAM8	0.2473	0.0286	8.636	2182
Chios	OBI	OAM8	0.2391	0.0282	8.48	2165
Valais Blacknose Sheep	OBI	OAM8	0.2383	0.0289	8.246	2119
Sakız	OBI	OAM8	0.2345	0.0287	8.157	2074
Engadine Red Sheep	OBI	OAM8	0.2344	0.0277	8.462	2201
Churra	OBI	OAM8	0.2342	0.0273	8.564	2236
Australian Merino	OBI	OAM8	0.2329	0.0273	8.523	2226
Leccese	OBI	OAM8	0.2301	0.0276	8.353	2204
Bundner Oberlander Sheep	OBI	OAM8	0.2299	0.0274	8.383	2170
Comisana	OBI	OAM8	0.2296	0.0274	8.388	2200
Cyprus Fat Tail	OBI	OAM8	0.2293	0.0278	8.251	2099
Sardinian Ancestral Black	OBI	OAM8	0.2284	0.0281	8.125	2173
Ethiopian Menz	OBI	OAM8	0.2256	0.0274	8.223	2149
