# Supplementary material for: Archaeogenetic analysis of Neolithic sheep from Anatolia suggests a complex demographic history since domestication
Source: Commun Biol. 2021 Nov 12;4:1279. doi: 10.1038/s42003-021-02794-8 (PMC8589978; doi:10.1038/s42003-021-02794-8)
Supplement: Supplementary file 4 — Supplementary Datas [file 42003_2021_2794_MOESM4_ESM.zip › Supplementary_Data_7.xlsx]

## Sheet: A
D-statistics results of the form D(Goat, Argali; Modern1, Modern2). OAM8 is an Argali sheep individual. ANG represents goat.
Outgroup	Pop1	Pop2	Pop3	D-stats	Z-score	BABA	ABBA	#SNPs used	Adjusted p-value
ANG	OAM8	Bundner Oberlander Sheep	Ethiopian Menz	0.0127	2.363	1958	1909	34085	0.4623
ANG	OAM8	Australian Merino	Ethiopian Menz	0.0114	2.482	1953	1910	34085	0.4623
ANG	OAM8	Chios	Ethiopian Menz	0.0152	2.666	1912	1854	34085	0.4623
ANG	OAM8	Churra	Ethiopian Menz	0.0115	2.416	1936	1892	34085	0.4623
ANG	OAM8	Engadine Red Sheep	Ethiopian Menz	0.0121	2.394	1958	1911	34085	0.4623
ANG	OAM8	Ethiopian Menz	Old Norwegian Spælsau	-0.0148	-2.725	1926	1984	34085	0.4623
ANG	OAM8	Chios	Cyprus Fat Tail	0.0136	2.245	1846	1796	34085	0.5414
ANG	OAM8	Cyprus Fat Tail	Old Norwegian Spælsau	-0.013	-2.176	1916	1966	34085	0.5652
ANG	OAM8	Afshari	Chios	-0.0103	-1.926	1841	1879	34085	0.6901
ANG	OAM8	Afshari	Old Norwegian Spælsau	-0.01	-1.972	1916	1955	34085	0.6901
ANG	OAM8	Bundner Oberlander Sheep	Cyprus Fat Tail	0.0108	1.755	1939	1898	34085	0.6901
ANG	OAM8	Australian Merino	Cyprus Fat Tail	0.0095	1.728	1940	1903	34085	0.6901
ANG	OAM8	Changthangi	Ethiopian Menz	0.0083	1.692	1879	1848	34085	0.6901
ANG	OAM8	Chios	Norduz	0.0092	1.64	1880	1845	34085	0.6901
ANG	OAM8	Churra	Cyprus Fat Tail	0.0095	1.727	1929	1893	34085	0.6901
ANG	OAM8	Comisana	Ethiopian Menz	0.0089	1.911	1922	1889	34085	0.6901
ANG	OAM8	Cyprus Fat Tail	Engadine Red Sheep	-0.0103	-1.84	1899	1938	34085	0.6901
ANG	OAM8	Ethiopian Menz	Leccese	-0.0081	-1.686	1908	1939	34085	0.6901
ANG	OAM8	Ethiopian Menz	Sakız	-0.0098	-1.668	1851	1887	34085	0.6901
ANG	OAM8	Ethiopian Menz	Valais Blacknose Sheep	-0.0101	-1.712	1919	1958	34085	0.6901
ANG	OAM8	Finnsheep	Old Norwegian Spælsau	-0.0074	-1.781	1841	1868	34085	0.6901
ANG	OAM8	Leccese	Old Norwegian Spælsau	-0.007	-1.627	1901	1928	34085	0.6901
ANG	OAM8	Norduz	Old Norwegian Spælsau	-0.009	-1.647	1917	1952	34085	0.6901
ANG	OAM8	Afshari	Engadine Red Sheep	-0.0073	-1.593	1899	1927	34085	0.7086
ANG	OAM8	Deccani	Ethiopian Menz	0.008	1.564	1860	1830	34085	0.7171
ANG	OAM8	Ethiopian Menz	Finnsheep	-0.0078	-1.547	1926	1956	34085	0.7171
ANG	OAM8	Afshari	Bundner Oberlander Sheep	-0.0078	-1.483	1902	1932	34085	0.7514
ANG	OAM8	Afshari	Australian Merino	-0.0065	-1.486	1908	1933	34085	0.7514
ANG	OAM8	Afshari	Churra	-0.0065	-1.448	1896	1921	34085	0.7514
ANG	OAM8	Changthangi	Chios	-0.0069	-1.274	1870	1896	34085	0.7514
ANG	OAM8	Changthangi	Old Norwegian Spælsau	-0.007	-1.438	1906	1932	34085	0.7514
ANG	OAM8	Chios	Comisana	0.0061	1.261	1908	1885	34085	0.7514
ANG	OAM8	Chios	Deccani	0.0074	1.318	1883	1856	34085	0.7514
ANG	OAM8	Chios	Finnsheep	0.007	1.349	1929	1902	34085	0.7514
ANG	OAM8	Chios	Leccese	0.0069	1.354	1907	1881	34085	0.7514
ANG	OAM8	Chios	Sardinian Ancestral Black	0.0075	1.237	1922	1894	34085	0.7514
ANG	OAM8	Comisana	Cyprus Fat Tail	0.007	1.355	1907	1881	34085	0.7514
ANG	OAM8	Comisana	Old Norwegian Spælsau	-0.0062	-1.387	1915	1939	34085	0.7514
ANG	OAM8	Cyprus Fat Tail	Sakız	-0.008	-1.269	1820	1849	34085	0.7514
ANG	OAM8	Cyprus Fat Tail	Valais Blacknose Sheep	-0.0082	-1.298	1907	1938	34085	0.7514
ANG	OAM8	Deccani	Old Norwegian Spælsau	-0.0073	-1.353	1919	1947	34085	0.7514
ANG	OAM8	Engadine Red Sheep	Norduz	0.0063	1.254	1929	1905	34085	0.7514
ANG	OAM8	Ethiopian Menz	Sardinian Ancestral Black	-0.0074	-1.243	1920	1949	34085	0.7514
ANG	OAM8	Old Norwegian Spælsau	Sardinian Ancestral Black	0.0076	1.365	1928	1899	34085	0.7514
ANG	OAM8	Afshari	Comisana	-0.004	-0.896	1883	1898	34085	0.7754
ANG	OAM8	Afshari	Ethiopian Menz	0.0052	1.164	1824	1805	34085	0.7754
ANG	OAM8	Afshari	Sakız	-0.0048	-0.881	1836	1854	34085	0.7754
ANG	OAM8	Afshari	Valais Blacknose Sheep	-0.0053	-0.942	1907	1927	34085	0.7754
ANG	OAM8	Bundner Oberlander Sheep	Changthangi	0.0046	0.901	1932	1914	34085	0.7754
ANG	OAM8	Bundner Oberlander Sheep	Comisana	0.0039	0.873	1906	1891	34085	0.7754
ANG	OAM8	Bundner Oberlander Sheep	Deccani	0.005	0.882	1937	1918	34085	0.7754
ANG	OAM8	Bundner Oberlander Sheep	Finnsheep	0.0048	1.037	1913	1894	34085	0.7754
ANG	OAM8	Bundner Oberlander Sheep	Leccese	0.0047	1.052	1890	1872	34085	0.7754
ANG	OAM8	Bundner Oberlander Sheep	Norduz	0.0068	1.19	1934	1908	34085	0.7754
ANG	OAM8	Bundner Oberlander Sheep	Sardinian Ancestral Black	0.0054	1.003	1899	1879	34085	0.7754
ANG	OAM8	Australian Merino	Finnsheep	0.0035	0.85	1930	1917	34085	0.7754
ANG	OAM8	Australian Merino	Leccese	0.0034	0.975	1896	1883	34085	0.7754
ANG	OAM8	Australian Merino	Norduz	0.0055	1.102	1932	1911	34085	0.7754
ANG	OAM8	Australian Merino	Sardinian Ancestral Black	0.004	0.902	1900	1885	34085	0.7754
ANG	OAM8	Changthangi	Cyprus Fat Tail	0.0064	1.137	1863	1840	34085	0.7754
ANG	OAM8	Changthangi	Engadine Red Sheep	-0.0041	-0.914	1912	1928	34085	0.7754
ANG	OAM8	Chios	Sakız	0.0058	1.021	1779	1759	34085	0.7754
ANG	OAM8	Churra	Finnsheep	0.0035	0.867	1919	1906	34085	0.7754
ANG	OAM8	Churra	Leccese	0.0034	0.966	1882	1869	34085	0.7754
ANG	OAM8	Churra	Norduz	0.0055	1.082	1922	1901	34085	0.7754
ANG	OAM8	Churra	Sardinian Ancestral Black	0.004	0.856	1879	1863	34085	0.7754
ANG	OAM8	Comisana	Engadine Red Sheep	-0.0034	-0.919	1888	1901	34085	0.7754
ANG	OAM8	Cyprus Fat Tail	Deccani	-0.006	-1.087	1822	1844	34085	0.7754
ANG	OAM8	Cyprus Fat Tail	Finnsheep	-0.006	-1.041	1914	1937	34085	0.7754
ANG	OAM8	Cyprus Fat Tail	Leccese	-0.0062	-1.104	1895	1918	34085	0.7754
ANG	OAM8	Cyprus Fat Tail	Sardinian Ancestral Black	-0.0055	-0.851	1911	1932	34085	0.7754
ANG	OAM8	Deccani	Engadine Red Sheep	-0.0045	-0.906	1913	1931	34085	0.7754
ANG	OAM8	Engadine Red Sheep	Finnsheep	0.0043	1.032	1908	1892	34085	0.7754
ANG	OAM8	Engadine Red Sheep	Leccese	0.0042	1.197	1884	1868	34085	0.7754
ANG	OAM8	Engadine Red Sheep	Sardinian Ancestral Black	0.0048	1.069	1899	1881	34085	0.7754
ANG	OAM8	Ethiopian Menz	Norduz	-0.0063	-1.156	1803	1826	34085	0.7754
ANG	OAM8	Old Norwegian Spælsau	Sakız	0.0055	0.973	1927	1906	34085	0.7754
ANG	OAM8	Old Norwegian Spælsau	Valais Blacknose Sheep	0.0049	0.922	1910	1891	34085	0.7754
ANG	OAM8	Afshari	Changthangi	-0.0033	-0.758	1823	1835	34085	0.788
ANG	OAM8	Australian Merino	Changthangi	0.0033	0.78	1939	1927	34085	0.788
ANG	OAM8	Australian Merino	Comisana	0.0026	0.75	1902	1892	34085	0.788
ANG	OAM8	Australian Merino	Deccani	0.0037	0.788	1938	1924	34085	0.788
ANG	OAM8	Australian Merino	Old Norwegian Spælsau	-0.0036	-0.825	1916	1930	34085	0.788
ANG	OAM8	Chios	Valais Blacknose Sheep	0.0047	0.799	1915	1897	34085	0.788
ANG	OAM8	Churra	Comisana	0.0026	0.764	1886	1876	34085	0.788
ANG	OAM8	Churra	Deccani	0.0037	0.757	1930	1915	34085	0.788
ANG	OAM8	Churra	Old Norwegian Spælsau	-0.0036	-0.815	1908	1922	34085	0.788
ANG	OAM8	Cyprus Fat Tail	Norduz	-0.0042	-0.755	1809	1825	34085	0.788
ANG	OAM8	Changthangi	Churra	-0.0033	-0.735	1918	1931	34085	0.7948
ANG	OAM8	Australian Merino	Chios	-0.0035	-0.72	1909	1922	34085	0.7959
ANG	OAM8	Norduz	Valais Blacknose Sheep	-0.0042	-0.717	1909	1926	34085	0.7959
ANG	OAM8	Afshari	Leccese	-0.0032	-0.697	1897	1910	34085	0.8079
ANG	OAM8	Chios	Churra	0.0035	0.681	1912	1899	34085	0.8158
ANG	OAM8	Afshari	Deccani	-0.0029	-0.668	1810	1820	34085	0.8206
ANG	OAM8	Afshari	Finnsheep	-0.003	-0.647	1910	1922	34085	0.825
ANG	OAM8	Norduz	Sakız	-0.0037	-0.655	1837	1851	34085	0.825
ANG	OAM8	Engadine Red Sheep	Old Norwegian Spælsau	-0.0028	-0.628	1901	1912	34085	0.836
ANG	OAM8	Afshari	Cyprus Fat Tail	0.0032	0.618	1819	1808	34085	0.8377
ANG	OAM8	Comisana	Norduz	0.0029	0.609	1898	1887	34085	0.8384
ANG	OAM8	Bundner Oberlander Sheep	Sakız	0.0032	0.55	1902	1890	34085	0.8909
ANG	OAM8	Chios	Engadine Red Sheep	0.0027	0.517	1915	1904	34085	0.9151
ANG	OAM8	Engadine Red Sheep	Sakız	0.0027	0.51	1902	1892	34085	0.9151
ANG	OAM8	Bundner Oberlander Sheep	Old Norwegian Spælsau	-0.0023	-0.482	1899	1908	34085	0.9152
ANG	OAM8	Bundner Oberlander Sheep	Valais Blacknose Sheep	0.0026	0.478	1875	1866	34085	0.9152
ANG	OAM8	Changthangi	Norduz	0.0022	0.476	1836	1828	34085	0.9152
ANG	OAM8	Sardinian Ancestral Black	Valais Blacknose Sheep	-0.0028	-0.492	1881	1892	34085	0.9152
ANG	OAM8	Afshari	Sardinian Ancestral Black	-0.0025	-0.44	1919	1929	34085	0.9274
ANG	OAM8	Deccani	Valais Blacknose Sheep	-0.0025	-0.419	1922	1931	34085	0.9274
ANG	OAM8	Engadine Red Sheep	Valais Blacknose Sheep	0.0021	0.425	1873	1865	34085	0.9274
ANG	OAM8	Finnsheep	Valais Blacknose Sheep	-0.0023	-0.431	1893	1901	34085	0.9274
ANG	OAM8	Leccese	Norduz	0.0022	0.429	1911	1902	34085	0.9274
ANG	OAM8	Leccese	Valais Blacknose Sheep	-0.0021	-0.414	1874	1882	34085	0.9274
ANG	OAM8	Bundner Oberlander Sheep	Chios	-0.0022	-0.376	1910	1918	34085	0.9281
ANG	OAM8	Australian Merino	Sakız	0.0019	0.365	1908	1901	34085	0.9281
ANG	OAM8	Changthangi	Valais Blacknose Sheep	-0.0021	-0.374	1914	1922	34085	0.9281
ANG	OAM8	Churra	Sakız	0.0019	0.361	1895	1888	34085	0.9281
ANG	OAM8	Cyprus Fat Tail	Ethiopian Menz	0.002	0.356	1839	1831	34085	0.9281
ANG	OAM8	Deccani	Norduz	0.0019	0.384	1820	1813	34085	0.9281
ANG	OAM8	Finnsheep	Norduz	0.002	0.387	1922	1915	34085	0.9281
ANG	OAM8	Afshari	Norduz	-0.0011	-0.254	1780	1784	34085	0.9284
ANG	OAM8	Bundner Oberlander Sheep	Australian Merino	0.0013	0.309	1895	1890	34085	0.9284
ANG	OAM8	Bundner Oberlander Sheep	Churra	0.0013	0.303	1888	1883	34085	0.9284
ANG	OAM8	Australian Merino	Engadine Red Sheep	-0.0008	-0.224	1899	1902	34085	0.9284
ANG	OAM8	Australian Merino	Valais Blacknose Sheep	0.0013	0.253	1901	1897	34085	0.9284
ANG	OAM8	Changthangi	Sakız	-0.0015	-0.267	1869	1875	34085	0.9284
ANG	OAM8	Churra	Engadine Red Sheep	-0.0008	-0.215	1889	1892	34085	0.9284
ANG	OAM8	Churra	Valais Blacknose Sheep	0.0013	0.252	1886	1882	34085	0.9284
ANG	OAM8	Comisana	Deccani	0.0011	0.24	1910	1906	34085	0.9284
ANG	OAM8	Comisana	Finnsheep	0.0009	0.216	1924	1920	34085	0.9284
ANG	OAM8	Comisana	Leccese	0.0007	0.213	1868	1865	34085	0.9284
ANG	OAM8	Comisana	Sardinian Ancestral Black	0.0014	0.311	1878	1873	34085	0.9284
ANG	OAM8	Comisana	Valais Blacknose Sheep	-0.0014	-0.273	1892	1897	34085	0.9284
ANG	OAM8	Deccani	Sakız	-0.0019	-0.334	1859	1866	34085	0.9284
ANG	OAM8	Finnsheep	Sakız	-0.0016	-0.3	1900	1906	34085	0.9284
ANG	OAM8	Leccese	Sakız	-0.0015	-0.282	1880	1885	34085	0.9284
ANG	OAM8	Norduz	Sardinian Ancestral Black	-0.0015	-0.251	1920	1925	34085	0.9284
ANG	OAM8	Sakız	Sardinian Ancestral Black	0.0021	0.345	1896	1888	34085	0.9284
ANG	OAM8	Changthangi	Comisana	-0.0007	-0.17	1912	1915	34085	0.959
ANG	OAM8	Comisana	Sakız	-0.0007	-0.143	1883	1886	34085	0.9686
ANG	OAM8	Leccese	Sardinian Ancestral Black	0.0007	0.147	1868	1865	34085	0.9686
ANG	OAM8	Bundner Oberlander Sheep	Engadine Red Sheep	0.0005	0.121	1874	1872	34085	0.9805
ANG	OAM8	Changthangi	Sardinian Ancestral Black	0.0006	0.111	1940	1937	34085	0.9805
ANG	OAM8	Sakız	Valais Blacknose Sheep	-0.0006	-0.105	1895	1897	34085	0.9805
ANG	OAM8	Changthangi	Deccani	0.0004	0.091	1783	1781	34085	0.982
ANG	OAM8	Deccani	Leccese	-0.0004	-0.079	1915	1917	34085	0.982
ANG	OAM8	Finnsheep	Sardinian Ancestral Black	0.0005	0.085	1916	1914	34085	0.982
ANG	OAM8	Changthangi	Finnsheep	0.0002	0.038	1900	1899	34085	0.989
ANG	OAM8	Chios	Old Norwegian Spælsau	-0.0002	-0.03	1930	1930	34085	0.989
ANG	OAM8	Deccani	Finnsheep	-0.0002	-0.043	1910	1911	34085	0.989
ANG	OAM8	Deccani	Sardinian Ancestral Black	0.0003	0.043	1930	1929	34085	0.989
ANG	OAM8	Finnsheep	Leccese	-0.0002	-0.042	1910	1911	34085	0.989
ANG	OAM8	Australian Merino	Churra	0	0.004	1882	1882	34085	0.9968
ANG	OAM8	Changthangi	Leccese	0	-0.004	1919	1919	34085	0.9968

## Sheet: B
D-statistics results of the form D(Outgroup, ANS1; ANS2, Modern). OAM8 is an Argali sheep individual representing the outgroup.
Outgroup	Pop1	Pop2	Pop3	D-stats	Z-score	BABA	ABBA	#SNPs used	Adjusted p-value
OAM8	TEP03	TEP83	Afshari	-0.214	-5.912	142	219	2063	0
OAM8	TEP03	TEP83	Bundner Oberlander Sheep	-0.2065	-5.601	143	218	2063	0
OAM8	TEP03	TEP83	Australian Merino	-0.2285	-6.553	139	222	2063	0
OAM8	TEP03	TEP83	Changthangi	-0.2349	-6.644	139	224	2063	0
OAM8	TEP03	TEP83	Chios	-0.2283	-6.369	142	227	2063	0
OAM8	TEP03	TEP83	Churra	-0.2262	-6.237	137	217	2063	0
OAM8	TEP03	TEP83	Comisana	-0.2156	-6.204	143	221	2063	0
OAM8	TEP03	TEP83	Cyprus Fat Tail	-0.2119	-5.698	142	219	2063	0
OAM8	TEP03	TEP83	Deccani	-0.2225	-6.038	141	222	2063	0
OAM8	TEP03	TEP83	Engadine Red Sheep	-0.226	-6.346	141	223	2063	0
OAM8	TEP03	TEP83	Ethiopian Menz	-0.237	-6.494	139	225	2063	0
OAM8	TEP03	TEP83	Finnsheep	-0.2397	-6.676	138	226	2063	0
OAM8	TEP03	TEP83	Leccese	-0.2261	-6.573	140	221	2063	0
OAM8	TEP03	TEP83	Norduz	-0.2059	-5.604	144	219	2063	0
OAM8	TEP03	TEP83	Old Norwegian Spælsau	-0.2337	-6.712	138	222	2063	0
OAM8	TEP03	TEP83	Sakız	-0.2113	-5.597	145	222	2063	0
OAM8	TEP03	TEP83	Sardinian Ancestral Black	-0.212	-5.712	141	217	2063	0
OAM8	TEP03	TEP83	Valais Blacknose Sheep	-0.2107	-5.668	147	225	2063	0
OAM8	TEP03	ULU31	Australian Merino	-0.1239	-4.294	231	297	2989	0
OAM8	TEP03	ULU31	Ethiopian Menz	-0.1499	-5.043	223	302	2989	0
OAM8	TEP62	TEP03	Afshari	-0.1251	-5.075	360	462	4910	0
OAM8	TEP62	TEP03	Bundner Oberlander Sheep	-0.1074	-4.357	367	455	4910	0
OAM8	TEP62	TEP03	Australian Merino	-0.1188	-5.1	369	468	4910	0
OAM8	TEP62	TEP03	Changthangi	-0.1258	-5.139	361	464	4910	0
OAM8	TEP62	TEP03	Chios	-0.1169	-4.72	373	471	4910	0
OAM8	TEP62	TEP03	Churra	-0.1189	-5.082	363	461	4910	0
OAM8	TEP62	TEP03	Comisana	-0.1181	-4.903	361	457	4910	0
OAM8	TEP62	TEP03	Cyprus Fat Tail	-0.1178	-4.762	365	462	4910	0
OAM8	TEP62	TEP03	Deccani	-0.1255	-5.053	358	461	4910	0
OAM8	TEP62	TEP03	Engadine Red Sheep	-0.1157	-4.789	363	458	4910	0
OAM8	TEP62	TEP03	Ethiopian Menz	-0.1205	-5	370	471	4910	0
OAM8	TEP62	TEP03	Finnsheep	-0.1112	-4.588	375	469	4910	0
OAM8	TEP62	TEP03	Leccese	-0.1184	-4.979	363	460	4910	0
OAM8	TEP62	TEP03	Norduz	-0.1169	-4.735	366	463	4910	0
OAM8	TEP62	TEP03	Old Norwegian Spælsau	-0.1164	-4.847	361	456	4910	0
OAM8	TEP62	TEP03	Sardinian Ancestral Black	-0.1221	-5.082	362	463	4910	0
OAM8	TEP62	TEP03	Valais Blacknose Sheep	-0.127	-5.241	361	467	4910	0
OAM8	TEP62	TEP83	Afshari	-0.185	-5.028	138	200	2121	0
OAM8	TEP62	TEP83	Bundner Oberlander Sheep	-0.1688	-4.651	141	199	2121	0
OAM8	TEP62	TEP83	Australian Merino	-0.168	-4.793	143	201	2121	0
OAM8	TEP62	TEP83	Changthangi	-0.1887	-5.252	138	202	2121	0
OAM8	TEP62	TEP83	Chios	-0.1745	-4.883	144	205	2121	0
OAM8	TEP62	TEP83	Churra	-0.1706	-4.926	140	198	2121	0
OAM8	TEP62	TEP83	Comisana	-0.1693	-4.876	141	199	2121	0
OAM8	TEP62	TEP83	Cyprus Fat Tail	-0.1805	-4.783	139	200	2121	0
OAM8	TEP62	TEP83	Deccani	-0.1952	-5.312	136	203	2121	0
OAM8	TEP62	TEP83	Engadine Red Sheep	-0.1644	-4.68	143	200	2121	0
OAM8	TEP62	TEP83	Ethiopian Menz	-0.1714	-4.686	142	200	2121	0
OAM8	TEP62	TEP83	Finnsheep	-0.1719	-4.818	142	201	2121	0
OAM8	TEP62	TEP83	Leccese	-0.169	-4.972	141	199	2121	0
OAM8	TEP62	TEP83	Norduz	-0.1644	-4.451	144	200	2121	0
OAM8	TEP62	TEP83	Old Norwegian Spælsau	-0.1722	-4.899	142	202	2121	0
OAM8	TEP62	TEP83	Sardinian Ancestral Black	-0.1858	-5.179	139	202	2121	0
OAM8	TEP62	TEP83	Valais Blacknose Sheep	-0.1809	-4.885	142	205	2121	0
OAM8	TEP62	ULU31	Afshari	-0.1315	-4.526	228	297	3076	0
OAM8	TEP62	ULU31	Bundner Oberlander Sheep	-0.129	-4.463	224	290	3076	0
OAM8	TEP62	ULU31	Australian Merino	-0.1329	-4.748	226	296	3076	0
OAM8	TEP62	ULU31	Changthangi	-0.1231	-4.335	231	296	3076	0
OAM8	TEP62	ULU31	Churra	-0.1341	-4.798	225	294	3076	0
OAM8	TEP62	ULU31	Comisana	-0.1349	-4.902	221	290	3076	0
OAM8	TEP62	ULU31	Deccani	-0.1253	-4.339	229	294	3076	0
OAM8	TEP62	ULU31	Engadine Red Sheep	-0.1212	-4.28	226	288	3076	0
OAM8	TEP62	ULU31	Ethiopian Menz	-0.1394	-4.661	223	295	3076	0
OAM8	TEP62	ULU31	Finnsheep	-0.1256	-4.47	231	298	3076	0
OAM8	TEP62	ULU31	Leccese	-0.1294	-4.573	224	290	3076	0
OAM8	TEP62	ULU31	Old Norwegian Spælsau	-0.1387	-4.822	224	296	3076	0
OAM8	TEP62	ULU31	Sardinian Ancestral Black	-0.1354	-4.616	218	286	3076	0
OAM8	TEP62	ULU31	Valais Blacknose Sheep	-0.1516	-5.312	216	293	3076	0
OAM8	TEP83	TEP03	Afshari	-0.1885	-5.373	150	219	2063	0
OAM8	TEP83	TEP03	Bundner Oberlander Sheep	-0.1791	-5.162	151	218	2063	0
OAM8	TEP83	TEP03	Australian Merino	-0.1888	-5.668	151	222	2063	0
OAM8	TEP83	TEP03	Changthangi	-0.1953	-5.728	151	224	2063	0
OAM8	TEP83	TEP03	Chios	-0.2042	-6.031	150	227	2063	0
OAM8	TEP83	TEP03	Churra	-0.1808	-5.319	151	217	2063	0
OAM8	TEP83	TEP03	Comisana	-0.1937	-5.814	149	221	2063	0
OAM8	TEP83	TEP03	Cyprus Fat Tail	-0.1875	-5.281	150	219	2063	0
OAM8	TEP83	TEP03	Deccani	-0.1941	-5.424	150	222	2063	0
OAM8	TEP83	TEP03	Engadine Red Sheep	-0.1941	-5.808	151	223	2063	0
OAM8	TEP83	TEP03	Ethiopian Menz	-0.1962	-5.608	151	225	2063	0
OAM8	TEP83	TEP03	Finnsheep	-0.194	-5.635	152	226	2063	0
OAM8	TEP83	TEP03	Leccese	-0.1905	-5.747	150	221	2063	0
OAM8	TEP83	TEP03	Norduz	-0.1842	-5.171	151	219	2063	0
OAM8	TEP83	TEP03	Old Norwegian Spælsau	-0.1861	-5.401	152	222	2063	0
OAM8	TEP83	TEP03	Sakız	-0.1968	-5.62	149	222	2063	0
OAM8	TEP83	TEP03	Sardinian Ancestral Black	-0.1941	-5.557	147	217	2063	0
OAM8	TEP83	TEP03	Valais Blacknose Sheep	-0.2038	-5.709	149	225	2063	0
OAM8	ULU31	TEP03	Afshari	-0.138	-4.55	222	294	2989	0
OAM8	ULU31	TEP03	Changthangi	-0.1363	-4.567	227	298	2989	0
OAM8	ULU31	TEP03	Cyprus Fat Tail	-0.136	-4.435	225	295	2989	0
OAM8	ULU31	TEP03	Deccani	-0.135	-4.368	224	294	2989	0
OAM8	ULU31	TEP03	Ethiopian Menz	-0.1475	-4.725	224	302	2989	0
OAM8	ULU31	TEP03	Old Norwegian Spælsau	-0.1286	-4.331	227	294	2989	0
OAM8	TEP03	ULU31	Changthangi	-0.1236	-4.231	233	298	2989	0.0001
OAM8	TEP03	ULU31	Chios	-0.1223	-4.118	230	294	2989	0.0001
OAM8	TEP03	ULU31	Comisana	-0.1166	-4.069	229	290	2989	0.0001
OAM8	TEP03	ULU31	Engadine Red Sheep	-0.1179	-4.034	232	294	2989	0.0001
OAM8	TEP03	ULU31	Finnsheep	-0.1197	-4.137	233	297	2989	0.0001
OAM8	TEP03	ULU31	Valais Blacknose Sheep	-0.1241	-4.071	227	291	2989	0.0001
OAM8	TEP62	TEP03	Sakız	-0.1073	-4.171	377	467	4910	0.0001
OAM8	TEP62	TEP83	Sakız	-0.1502	-4.067	148	201	2121	0.0001
OAM8	TEP62	ULU31	Chios	-0.124	-4.207	228	293	3076	0.0001
OAM8	TEP62	ULU31	Cyprus Fat Tail	-0.1236	-4.075	228	292	3076	0.0001
OAM8	ULU31	TEP03	Australian Merino	-0.1183	-4.048	234	297	2989	0.0001
OAM8	ULU31	TEP03	Finnsheep	-0.1254	-4.231	231	297	2989	0.0001
OAM8	ULU31	TEP03	Norduz	-0.1241	-4.009	227	292	2989	0.0001
OAM8	TEP03	ULU31	Churra	-0.1135	-3.94	232	291	2989	0.0002
OAM8	TEP03	ULU31	Old Norwegian Spælsau	-0.1131	-3.948	234	294	2989	0.0002
OAM8	TEP03	ULU31	Sardinian Ancestral Black	-0.1164	-3.928	225	285	2989	0.0002
OAM8	TEP62	ULU31	Sakız	-0.1194	-3.913	227	289	3076	0.0002
OAM8	ULU31	TEP03	Comisana	-0.1155	-3.906	230	290	2989	0.0002
OAM8	TEP03	TEP62	Ethiopian Menz	-0.0932	-3.749	391	471	4910	0.0003
OAM8	TEP03	ULU31	Bundner Oberlander Sheep	-0.1112	-3.736	231	289	2989	0.0003
OAM8	TEP03	ULU31	Cyprus Fat Tail	-0.114	-3.763	235	295	2989	0.0003
OAM8	TEP03	ULU31	Deccani	-0.1117	-3.774	235	294	2989	0.0003
OAM8	TEP03	ULU31	Leccese	-0.1103	-3.802	232	289	2989	0.0003
OAM8	TEP03	ULU31	Sakız	-0.117	-3.769	235	297	2989	0.0003
OAM8	TEP62	ULU31	Norduz	-0.1087	-3.675	232	288	3076	0.0004
OAM8	ULU31	TEP03	Chios	-0.115	-3.695	234	294	2989	0.0004
OAM8	ULU31	TEP03	Churra	-0.1113	-3.705	233	291	2989	0.0004
OAM8	ULU31	TEP03	Leccese	-0.1089	-3.67	232	289	2989	0.0004
OAM8	ULU31	TEP03	Engadine Red Sheep	-0.1085	-3.644	236	294	2989	0.0005
OAM8	TEP03	ULU31	Norduz	-0.1093	-3.584	234	292	2989	0.0006
OAM8	TEP83	ULU31	Chios	-0.1573	-3.572	99	136	1380	0.0006
OAM8	ULU31	TEP03	Valais Blacknose Sheep	-0.1156	-3.591	231	291	2989	0.0006
OAM8	TEP03	ULU31	Afshari	-0.1044	-3.519	238	294	2989	0.0007
OAM8	ULU31	TEP03	Bundner Oberlander Sheep	-0.1075	-3.498	233	289	2989	0.0008
OAM8	ULU31	TEP83	Old Norwegian Spælsau	-0.1625	-3.456	101	140	1380	0.0009
OAM8	ULU31	TEP62	Ethiopian Menz	-0.0994	-3.357	242	295	3076	0.0013
OAM8	TEP83	ULU31	Ethiopian Menz	-0.154	-3.333	99	135	1380	0.0014
OAM8	TEP83	ULU31	Comisana	-0.1456	-3.322	98	131	1380	0.0015
OAM8	TEP83	ULU31	Finnsheep	-0.1437	-3.316	100	134	1380	0.0015
OAM8	TEP83	ULU31	Leccese	-0.1443	-3.31	99	132	1380	0.0015
OAM8	TEP83	ULU31	Old Norwegian Spælsau	-0.143	-3.306	105	140	1380	0.0015
OAM8	TEP83	ULU31	Valais Blacknose Sheep	-0.154	-3.307	99	136	1380	0.0015
OAM8	ULU31	TEP03	Sakız	-0.1061	-3.324	240	297	2989	0.0015
OAM8	TEP83	ULU31	Engadine Red Sheep	-0.1416	-3.275	98	131	1380	0.0017
OAM8	ULU31	TEP62	Changthangi	-0.0933	-3.269	245	296	3076	0.0017
OAM8	ULU31	TEP62	Afshari	-0.0935	-3.225	246	297	3076	0.002
OAM8	TEP83	ULU31	Sardinian Ancestral Black	-0.1467	-3.193	96	128	1380	0.0022
OAM8	ULU31	TEP83	Ethiopian Menz	-0.1529	-3.156	99	135	1380	0.0025
OAM8	ULU31	TEP03	Sardinian Ancestral Black	-0.0959	-3.125	235	285	2989	0.0027
OAM8	TEP03	TEP62	Changthangi	-0.0766	-3.108	398	464	4910	0.0029
OAM8	TEP83	ULU31	Cyprus Fat Tail	-0.1432	-3.095	103	137	1380	0.003
OAM8	ULU31	TEP62	Old Norwegian Spælsau	-0.087	-2.983	249	296	3076	0.0043
OAM8	TEP83	ULU31	Churra	-0.1313	-2.938	100	130	1380	0.0049
OAM8	TEP83	ULU31	Australian Merino	-0.1304	-2.93	102	133	1380	0.005
OAM8	TEP83	ULU31	Changthangi	-0.1287	-2.916	103	134	1380	0.0052
OAM8	TEP83	ULU31	Afshari	-0.1312	-2.91	104	135	1380	0.0053
OAM8	TEP83	ULU31	Sakız	-0.1364	-2.901	101	133	1380	0.0054
OAM8	ULU31	TEP83	Afshari	-0.1353	-2.89	103	135	1380	0.0055
OAM8	TEP83	ULU31	Bundner Oberlander Sheep	-0.1275	-2.883	101	130	1380	0.0056
OAM8	ULU31	TEP62	Finnsheep	-0.083	-2.878	252	298	3076	0.0057
OAM8	TEP83	TEP62	Chios	-0.1008	-2.835	168	205	2121	0.0065
OAM8	ULU31	TEP62	Cyprus Fat Tail	-0.0884	-2.809	245	292	3076	0.007
OAM8	TEP03	TEP62	Australian Merino	-0.0678	-2.799	409	468	4910	0.0071
OAM8	ULU31	TEP83	Changthangi	-0.1303	-2.801	103	134	1380	0.0071
OAM8	ULU31	TEP62	Deccani	-0.084	-2.776	248	294	3076	0.0076
OAM8	ULU31	TEP83	Valais Blacknose Sheep	-0.1367	-2.762	103	136	1380	0.0079
OAM8	ULU31	TEP83	Finnsheep	-0.1286	-2.747	103	134	1380	0.0082
OAM8	TEP83	ULU31	Deccani	-0.1227	-2.671	102	131	1380	0.0101
OAM8	ULU31	TEP83	Cyprus Fat Tail	-0.1325	-2.673	105	137	1380	0.0101
OAM8	ULU31	TEP83	Australian Merino	-0.1255	-2.668	103	133	1380	0.0102
OAM8	TEP83	TEP62	Valais Blacknose Sheep	-0.0981	-2.656	168	205	2121	0.0105
OAM8	TEP83	ULU31	Norduz	-0.1202	-2.648	103	132	1380	0.0107
OAM8	TEP03	TEP62	Norduz	-0.0657	-2.642	406	463	4910	0.0108
OAM8	ULU31	TEP62	Australian Merino	-0.0758	-2.636	254	296	3076	0.0109
OAM8	TEP03	TEP62	Engadine Red Sheep	-0.0648	-2.622	403	458	4910	0.0113
OAM8	TEP03	TEP62	Valais Blacknose Sheep	-0.0657	-2.616	409	467	4910	0.0114
OAM8	TEP83	TEP62	Ethiopian Menz	-0.0948	-2.612	166	200	2121	0.0115
OAM8	TEP03	TEP62	Finnsheep	-0.0636	-2.594	413	469	4910	0.0119
OAM8	ULU31	TEP62	Norduz	-0.0795	-2.597	246	288	3076	0.0119
OAM8	ULU31	TEP83	Comisana	-0.123	-2.594	102	131	1380	0.0119
OAM8	ULU31	TEP83	Deccani	-0.1244	-2.58	102	131	1380	0.0123
OAM8	TEP03	TEP62	Afshari	-0.0619	-2.543	408	462	4910	0.0136
OAM8	TEP03	TEP62	Sardinian Ancestral Black	-0.0631	-2.54	408	463	4910	0.0136
OAM8	ULU31	TEP83	Churra	-0.1199	-2.543	102	130	1380	0.0136
OAM8	TEP83	TEP62	Comisana	-0.0879	-2.499	166	199	2121	0.0152
OAM8	ULU31	TEP83	Leccese	-0.1163	-2.492	105	132	1380	0.0154
OAM8	ULU31	TEP83	Bundner Oberlander Sheep	-0.1243	-2.487	102	130	1380	0.0155
OAM8	ULU31	TEP83	Chios	-0.1195	-2.489	107	136	1380	0.0155
OAM8	TEP03	TEP62	Churra	-0.0601	-2.473	409	461	4910	0.016
OAM8	ULU31	TEP83	Norduz	-0.1185	-2.471	104	132	1380	0.016
OAM8	TEP03	TEP62	Chios	-0.0599	-2.458	418	471	4910	0.0165
OAM8	TEP03	TEP62	Cyprus Fat Tail	-0.0602	-2.43	410	462	4910	0.0177
OAM8	TEP83	TEP62	Changthangi	-0.0854	-2.428	170	202	2121	0.0177
OAM8	TEP03	TEP62	Comisana	-0.059	-2.414	406	457	4910	0.0179
OAM8	TEP83	TEP62	Engadine Red Sheep	-0.0866	-2.415	168	200	2121	0.0179
OAM8	TEP83	TEP62	Finnsheep	-0.0876	-2.415	168	201	2121	0.0179
OAM8	ULU31	TEP62	Comisana	-0.0712	-2.42	251	290	3076	0.0179
OAM8	ULU31	TEP83	Sakız	-0.1193	-2.417	104	133	1380	0.0179
OAM8	TEP03	TEP62	Leccese	-0.0585	-2.403	409	460	4910	0.0184
OAM8	TEP03	TEP62	Sakız	-0.0612	-2.374	413	467	4910	0.0198
OAM8	TEP03	TEP62	Old Norwegian Spælsau	-0.0573	-2.357	407	456	4910	0.0205
OAM8	TEP83	TEP62	Australian Merino	-0.0812	-2.357	171	201	2121	0.0205
OAM8	TEP83	TEP62	Leccese	-0.083	-2.352	168	199	2121	0.0206
OAM8	ULU31	TEP62	Chios	-0.0706	-2.349	254	293	3076	0.0206
OAM8	ULU31	TEP62	Churra	-0.0691	-2.348	256	294	3076	0.0206
OAM8	ULU31	TEP62	Engadine Red Sheep	-0.0683	-2.351	252	288	3076	0.0206
OAM8	ULU31	TEP62	Leccese	-0.0677	-2.335	254	290	3076	0.0212
OAM8	TEP03	TEP62	Deccani	-0.0591	-2.332	409	461	4910	0.0213
OAM8	ULU31	TEP62	Valais Blacknose Sheep	-0.072	-2.306	253	293	3076	0.0227
OAM8	TEP03	TEP62	Bundner Oberlander Sheep	-0.056	-2.283	407	455	4910	0.024
OAM8	ULU31	TEP83	Engadine Red Sheep	-0.1073	-2.275	105	131	1380	0.0244
OAM8	TEP83	TEP62	Sakız	-0.0842	-2.262	170	201	2121	0.0251
OAM8	TEP83	TEP62	Cyprus Fat Tail	-0.0827	-2.237	170	200	2121	0.0265
OAM8	TEP83	TEP62	Sardinian Ancestral Black	-0.083	-2.238	171	202	2121	0.0265
OAM8	TEP83	TEP62	Deccani	-0.0823	-2.231	172	203	2121	0.0268
OAM8	TEP83	TEP62	Afshari	-0.0804	-2.226	170	200	2121	0.027
OAM8	ULU31	TEP62	Sakız	-0.069	-2.217	252	289	3076	0.0275
OAM8	ULU31	TEP62	Bundner Oberlander Sheep	-0.0653	-2.187	255	290	3076	0.0296
OAM8	TEP83	TEP62	Old Norwegian Spælsau	-0.0776	-2.154	173	202	2121	0.032
OAM8	TEP83	TEP62	Norduz	-0.0723	-2.023	173	200	2121	0.0439
OAM8	TEP83	TEP62	Churra	-0.0716	-2.011	171	198	2121	0.0449
OAM8	ULU31	TEP83	Sardinian Ancestral Black	-0.0918	-1.908	107	128	1380	0.0569
OAM8	TEP83	TEP62	Bundner Oberlander Sheep	-0.0676	-1.891	174	199	2121	0.0589
OAM8	ULU31	TEP62	Sardinian Ancestral Black	-0.0535	-1.784	257	286	3076	0.0744

## Sheet: C
D-statistics results of the form D(Outgroup, Modern; ANS1, ANS2). OAM8 is an Argali sheep individual representing the outgroup.
Outgroup	Pop1	Pop2	Pop3	D-stats	Z-score	BABA	ABBA	#SNPs used	Adjusted p-value
OAM8	Afshari	TEP03	TEP62	-0.0636	-2.869	360	408	4910	0.0417
OAM8	Churra	TEP03	TEP62	-0.0592	-2.829	363	409	4910	0.0417
OAM8	Comisana	TEP03	TEP62	-0.0594	-2.789	361	406	4910	0.0417
OAM8	Deccani	TEP03	TEP62	-0.0669	-2.963	358	409	4910	0.0417
OAM8	Leccese	TEP03	TEP62	-0.0603	-2.829	363	409	4910	0.0417
OAM8	Valais Blacknose Sheep	TEP03	TEP62	-0.0618	-2.759	361	409	4910	0.0417
OAM8	Afshari	TEP62	TEP83	0.1062	3.014	170	138	2121	0.0417
OAM8	Bundner Oberlander Sheep	TEP62	TEP83	0.1023	2.919	174	141	2121	0.0417
OAM8	Changthangi	TEP62	TEP83	0.1049	3.107	170	138	2121	0.0417
OAM8	Churra	TEP62	TEP83	0.1003	3.008	171	140	2121	0.0417
OAM8	Cyprus Fat Tail	TEP62	TEP83	0.0993	2.774	170	139	2121	0.0417
OAM8	Deccani	TEP62	TEP83	0.1148	3.251	172	136	2121	0.0417
OAM8	Sardinian Ancestral Black	TEP62	TEP83	0.1045	2.903	171	139	2121	0.0417
OAM8	Sardinian Ancestral Black	TEP62	ULU31	0.0825	2.917	257	218	3076	0.0417
OAM8	Valais Blacknose Sheep	TEP62	ULU31	0.0805	2.779	253	216	3076	0.0417
OAM8	Sardinian Ancestral Black	TEP03	TEP62	-0.0595	-2.713	362	408	4910	0.0424
OAM8	Old Norwegian Spælsau	TEP62	TEP83	0.0959	2.732	173	142	2121	0.0424
OAM8	Old Norwegian Spælsau	TEP03	TEP62	-0.0595	-2.638	361	407	4910	0.0437
OAM8	Australian Merino	TEP62	TEP83	0.088	2.674	171	143	2121	0.0437
OAM8	Leccese	TEP62	TEP83	0.0872	2.632	168	141	2121	0.0437
OAM8	Norduz	TEP62	TEP83	0.0931	2.65	173	144	2121	0.0437
OAM8	Cyprus Fat Tail	TEP03	TEP62	-0.058	-2.615	365	410	4910	0.0438
OAM8	Chios	TEP03	TEP62	-0.0574	-2.558	373	418	4910	0.0494
OAM8	Finnsheep	TEP62	TEP83	0.0856	2.513	168	142	2121	0.0539
OAM8	Australian Merino	TEP03	TEP62	-0.0515	-2.446	369	409	4910	0.06
OAM8	Comisana	TEP62	TEP83	0.0826	2.459	166	141	2121	0.06
OAM8	Churra	TEP62	ULU31	0.0656	2.425	256	225	3076	0.0612
OAM8	Bundner Oberlander Sheep	TEP03	TEP62	-0.0518	-2.411	367	407	4910	0.0614
OAM8	Engadine Red Sheep	TEP03	TEP62	-0.0513	-2.393	363	403	4910	0.0622
OAM8	Comisana	TEP62	ULU31	0.0643	2.329	251	221	3076	0.0692
OAM8	Valais Blacknose Sheep	TEP62	TEP83	0.0843	2.329	168	142	2121	0.0692
OAM8	Engadine Red Sheep	TEP62	TEP83	0.079	2.306	168	143	2121	0.0712
OAM8	Bundner Oberlander Sheep	TEP62	ULU31	0.0642	2.286	255	224	3076	0.0728
OAM8	Changthangi	TEP03	TEP62	-0.0496	-2.229	361	398	4910	0.0755
OAM8	Finnsheep	TEP03	TEP62	-0.0479	-2.22	375	413	4910	0.0755
OAM8	Norduz	TEP03	TEP62	-0.0516	-2.218	366	406	4910	0.0755
OAM8	Ethiopian Menz	TEP62	TEP83	0.0779	2.249	166	142	2121	0.0755
OAM8	Leccese	TEP62	ULU31	0.0623	2.241	254	224	3076	0.0755
OAM8	Australian Merino	TEP62	ULU31	0.0577	2.135	254	226	3076	0.0907
OAM8	Chios	TEP62	TEP83	0.075	2.109	168	144	2121	0.0944
OAM8	Sakız	TEP03	TEP62	-0.0465	-2.044	377	413	4910	0.1079
OAM8	Engadine Red Sheep	TEP62	ULU31	0.0534	1.931	252	226	3076	0.1375
OAM8	Sakız	TEP62	TEP83	0.0668	1.838	170	148	2121	0.1659
OAM8	Old Norwegian Spælsau	TEP62	ULU31	0.0524	1.818	249	224	3076	0.1695
OAM8	Chios	TEP62	ULU31	0.0539	1.767	254	228	3076	0.1853
OAM8	Sakız	TEP62	ULU31	0.0508	1.644	252	227	3076	0.2352
OAM8	Finnsheep	TEP62	ULU31	0.0431	1.548	252	231	3076	0.2795
OAM8	Old Norwegian Spælsau	TEP03	TEP83	0.0497	1.409	152	138	2063	0.3527
OAM8	Deccani	TEP62	ULU31	0.0418	1.405	248	229	3076	0.3527
OAM8	Ethiopian Menz	TEP62	ULU31	0.0406	1.382	242	223	3076	0.3607
OAM8	Churra	TEP03	TEP83	0.0473	1.32	151	137	2063	0.3807
OAM8	Finnsheep	TEP03	TEP83	0.0479	1.325	152	138	2063	0.3807
OAM8	Afshari	TEP62	ULU31	0.0385	1.325	246	228	3076	0.3807
OAM8	Sardinian Ancestral Black	TEP83	ULU31	0.0557	1.241	107	96	1380	0.4292
OAM8	Ethiopian Menz	TEP03	TEP62	-0.0276	-1.227	370	391	4910	0.4317
OAM8	Afshari	TEP03	ULU31	-0.0341	-1.198	222	238	2989	0.4405
OAM8	Australian Merino	TEP03	TEP83	0.0415	1.194	151	139	2063	0.4405
OAM8	Cyprus Fat Tail	TEP62	ULU31	0.0356	1.18	245	228	3076	0.4432
OAM8	Changthangi	TEP03	TEP83	0.0415	1.159	151	139	2063	0.4511
OAM8	Ethiopian Menz	TEP03	TEP83	0.0428	1.143	151	139	2063	0.4555
OAM8	Leccese	TEP03	TEP83	0.0372	1.072	150	140	2063	0.4974
OAM8	Changthangi	TEP62	ULU31	0.0302	1.068	245	231	3076	0.4974
OAM8	Norduz	TEP62	ULU31	0.0295	0.988	246	232	3076	0.554
OAM8	Engadine Red Sheep	TEP03	TEP83	0.0333	0.929	151	141	2063	0.5955
OAM8	Chios	TEP83	ULU31	0.0386	0.89	107	99	1380	0.6205
OAM8	Engadine Red Sheep	TEP83	ULU31	0.0349	0.823	105	98	1380	0.6717
OAM8	Deccani	TEP03	ULU31	-0.0236	-0.797	224	235	2989	0.6858
OAM8	Bundner Oberlander Sheep	TEP03	TEP83	0.0284	0.772	151	143	2063	0.6889
OAM8	Deccani	TEP03	TEP83	0.0297	0.776	150	141	2063	0.6889
OAM8	Afshari	TEP03	TEP83	0.0265	0.732	150	142	2063	0.7061
OAM8	Cyprus Fat Tail	TEP03	ULU31	-0.0224	-0.739	225	235	2989	0.7061
OAM8	Sardinian Ancestral Black	TEP03	ULU31	0.0208	0.713	235	225	2989	0.7138
OAM8	Chios	TEP03	TEP83	0.0253	0.684	150	142	2063	0.7209
OAM8	Leccese	TEP83	ULU31	0.0285	0.689	105	99	1380	0.7209
OAM8	Comisana	TEP03	TEP83	0.0228	0.652	149	143	2063	0.731
OAM8	Cyprus Fat Tail	TEP03	TEP83	0.0254	0.658	150	142	2063	0.731
OAM8	Norduz	TEP03	TEP83	0.0226	0.59	151	144	2063	0.7787
OAM8	Old Norwegian Spælsau	TEP03	ULU31	-0.0157	-0.55	227	234	2989	0.7998
OAM8	Comisana	TEP83	ULU31	0.0231	0.546	102	98	1380	0.7998
OAM8	Norduz	TEP03	ULU31	-0.0149	-0.496	227	234	2989	0.8265
OAM8	Sardinian Ancestral Black	TEP03	TEP83	0.0187	0.501	147	141	2063	0.8265
OAM8	Old Norwegian Spælsau	TEP83	ULU31	-0.0199	-0.477	101	105	1380	0.8342
OAM8	Changthangi	TEP03	ULU31	-0.0129	-0.448	227	233	2989	0.8512
OAM8	Valais Blacknose Sheep	TEP83	ULU31	0.0177	0.412	103	99	1380	0.8747
OAM8	Sakız	TEP03	TEP83	0.0151	0.396	149	145	2063	0.8758
OAM8	Sakız	TEP03	ULU31	0.011	0.367	240	235	2989	0.8758
OAM8	Finnsheep	TEP83	ULU31	0.0154	0.367	103	100	1380	0.8758
OAM8	Sakız	TEP83	ULU31	0.0174	0.375	104	101	1380	0.8758
OAM8	Engadine Red Sheep	TEP03	ULU31	0.0094	0.336	236	232	2989	0.8942
OAM8	Valais Blacknose Sheep	TEP03	ULU31	0.0087	0.292	231	227	2989	0.9224
OAM8	Churra	TEP83	ULU31	0.0116	0.283	102	100	1380	0.9224
OAM8	Chios	TEP03	ULU31	0.0074	0.248	234	230	2989	0.9437
OAM8	Cyprus Fat Tail	TEP83	ULU31	0.0109	0.237	105	103	1380	0.9437
OAM8	Australian Merino	TEP03	ULU31	0.0056	0.202	234	231	2989	0.9546
OAM8	Finnsheep	TEP03	ULU31	-0.0057	-0.199	231	233	2989	0.9546
OAM8	Valais Blacknose Sheep	TEP03	TEP83	0.0072	0.191	149	147	2063	0.9546
OAM8	Bundner Oberlander Sheep	TEP03	ULU31	0.0038	0.133	233	231	2989	0.9785
OAM8	Churra	TEP03	ULU31	0.0023	0.082	233	232	2989	0.9785
OAM8	Comisana	TEP03	ULU31	0.0012	0.042	230	229	2989	0.9785
OAM8	Ethiopian Menz	TEP03	ULU31	0.0025	0.087	224	223	2989	0.9785
OAM8	Leccese	TEP03	ULU31	0.0014	0.05	232	232	2989	0.9785
OAM8	Afshari	TEP83	ULU31	-0.0042	-0.1	103	104	1380	0.9785
OAM8	Bundner Oberlander Sheep	TEP83	ULU31	0.0034	0.078	102	101	1380	0.9785
OAM8	Australian Merino	TEP83	ULU31	0.005	0.118	103	102	1380	0.9785
OAM8	Changthangi	TEP83	ULU31	-0.0016	-0.038	103	103	1380	0.9785
OAM8	Deccani	TEP83	ULU31	-0.0017	-0.04	102	102	1380	0.9785
OAM8	Ethiopian Menz	TEP83	ULU31	0.0012	0.027	99	99	1380	0.9785
OAM8	Norduz	TEP83	ULU31	0.0017	0.04	104	103	1380	0.9785

## Sheet: D
D-statistics results of the form D(Outgroup, ANS1; ANS2, ANS3). OAM8 is an Argali sheep individual representing the outgroup.
Outgroup	Pop1	Pop2	Pop3	D-stats	Z-score	BABA	ABBA	#SNPs used	Adjusted p-value
OAM8	TEP03	TEP62	TEP83	0.2166	4.146	176	113	2037	0.0004
OAM8	TEP83	TEP03	TEP62	-0.1197	-2.557	138	176	2037	0.0633
OAM8	TEP03	TEP62	ULU31	0.0759	1.853	244	210	2933	0.2086
OAM8	TEP62	TEP03	TEP83	0.0994	1.815	138	113	2037	0.2086
OAM8	TEP03	TEP83	ULU31	-0.1027	-1.576	90	110	1348	0.2761
OAM8	TEP83	TEP03	ULU31	-0.0709	-1.163	96	110	1348	0.444
OAM8	ULU31	TEP03	TEP62	-0.0449	-1.08	224	244	2933	0.444
OAM8	ULU31	TEP62	TEP83	0.0741	1.045	94	81	1360	0.444
OAM8	TEP62	TEP03	ULU31	0.0311	0.742	224	210	2933	0.6108
OAM8	TEP62	TEP83	ULU31	-0.0385	-0.539	81	88	1360	0.6362
OAM8	TEP83	TEP62	ULU31	0.0357	0.564	94	88	1360	0.6362
OAM8	ULU31	TEP03	TEP83	0.0321	0.473	96	90	1348	0.6362

## Sheet: E
D-statistics results of the form D(Outgroup, ANS; European, Non-European). OAM8 is an Argali sheep individual representing the outgroup.
Outgroup	Pop1	Pop2	Pop3	D-stats	Z-score	BABA	ABBA	#SNPs used	Adjusted p-value
OAM8	ANS	Bundner Oberlander Sheep	Changthangi	-0.026	-2.922	438	461	5600	0.1391
OAM8	ANS	Bundner Oberlander Sheep	Ethiopian Menz	-0.0295	-2.969	443	470	5600	0.1391
OAM8	ANS	Churra	Changthangi	-0.0182	-2.188	443	460	5600	0.2548
OAM8	ANS	Churra	Ethiopian Menz	-0.022	-2.444	443	463	5600	0.2548
OAM8	ANS	Comisana	Changthangi	-0.0168	-2.247	441	456	5600	0.2548
OAM8	ANS	Comisana	Ethiopian Menz	-0.0207	-2.324	441	459	5600	0.2548
OAM8	ANS	Leccese	Ethiopian Menz	-0.0198	-2.212	446	464	5600	0.2548
OAM8	ANS	Old Norwegian Spælsau	Changthangi	-0.0194	-2.224	442	460	5600	0.2548
OAM8	ANS	Old Norwegian Spælsau	Ethiopian Menz	-0.0228	-2.19	452	473	5600	0.2548
OAM8	ANS	Leccese	Changthangi	-0.0161	-2.094	443	458	5600	0.2637
OAM8	ANS	Sardinian Ancestral Black	Ethiopian Menz	-0.0213	-2.121	445	464	5600	0.2637
OAM8	ANS	Bundner Oberlander Sheep	Afshari	-0.0189	-1.937	442	459	5600	0.2813
OAM8	ANS	Bundner Oberlander Sheep	Deccani	-0.0187	-1.964	439	456	5600	0.2813
OAM8	ANS	Australian Merino	Ethiopian Menz	-0.0176	-1.94	448	464	5600	0.2813
OAM8	ANS	Sardinian Ancestral Black	Changthangi	-0.0176	-1.963	443	459	5600	0.2813
OAM8	ANS	Australian Merino	Changthangi	-0.0138	-1.791	448	460	5600	0.3449
OAM8	ANS	Engadine Red Sheep	Ethiopian Menz	-0.0175	-1.804	449	465	5600	0.3449
OAM8	ANS	Bundner Oberlander Sheep	Norduz	-0.0174	-1.747	442	458	5600	0.3584
OAM8	ANS	Engadine Red Sheep	Changthangi	-0.0139	-1.679	444	456	5600	0.3922
OAM8	ANS	Finnsheep	Ethiopian Menz	-0.0158	-1.638	450	465	5600	0.4057
OAM8	ANS	Finnsheep	Changthangi	-0.0122	-1.485	442	452	5600	0.524
OAM8	ANS	Bundner Oberlander Sheep	Cyprus Fat Tail	-0.0144	-1.329	444	457	5600	0.6441
OAM8	ANS	Churra	Afshari	-0.0112	-1.325	443	453	5600	0.6441
OAM8	ANS	Churra	Deccani	-0.0109	-1.225	445	455	5600	0.6536
OAM8	ANS	Comisana	Afshari	-0.0099	-1.235	440	449	5600	0.6536
OAM8	ANS	Old Norwegian Spælsau	Afshari	-0.0123	-1.277	449	460	5600	0.6536
OAM8	ANS	Old Norwegian Spælsau	Deccani	-0.012	-1.237	447	457	5600	0.6536
OAM8	ANS	Bundner Oberlander Sheep	Sakız	-0.0128	-1.16	440	452	5600	0.6693
OAM8	ANS	Churra	Norduz	-0.0097	-1.102	444	453	5600	0.6693
OAM8	ANS	Comisana	Deccani	-0.0095	-1.144	441	450	5600	0.6693
OAM8	ANS	Leccese	Afshari	-0.0091	-1.086	444	452	5600	0.6693
OAM8	ANS	Leccese	Deccani	-0.0088	-1.052	444	452	5600	0.6693
OAM8	ANS	Old Norwegian Spælsau	Norduz	-0.0109	-1.127	447	457	5600	0.6693
OAM8	ANS	Sardinian Ancestral Black	Afshari	-0.0106	-1.136	443	453	5600	0.6693
OAM8	ANS	Sardinian Ancestral Black	Deccani	-0.0103	-1.058	444	454	5600	0.6693
OAM8	ANS	Comisana	Norduz	-0.0084	-0.992	440	447	5600	0.6977
OAM8	ANS	Valais Blacknose Sheep	Ethiopian Menz	-0.0107	-0.989	449	459	5600	0.6977
OAM8	ANS	Bundner Oberlander Sheep	Chios	-0.0098	-0.967	444	453	5600	0.7022
OAM8	ANS	Sardinian Ancestral Black	Norduz	-0.0091	-0.924	445	453	5600	0.7292
OAM8	ANS	Leccese	Norduz	-0.0076	-0.872	443	450	5600	0.7477
OAM8	ANS	Valais Blacknose Sheep	Chios	0.0094	0.882	450	442	5600	0.7477
OAM8	ANS	Australian Merino	Afshari	-0.0069	-0.837	447	453	5600	0.7668
OAM8	ANS	Engadine Red Sheep	Afshari	-0.0068	-0.798	447	453	5600	0.7905
OAM8	ANS	Australian Merino	Deccani	-0.0065	-0.755	450	456	5600	0.8168
OAM8	ANS	Engadine Red Sheep	Deccani	-0.0065	-0.728	447	452	5600	0.8168
OAM8	ANS	Old Norwegian Spælsau	Cyprus Fat Tail	-0.0078	-0.723	451	458	5600	0.8168
OAM8	ANS	Valais Blacknose Sheep	Changthangi	-0.0068	-0.704	447	453	5600	0.8195
OAM8	ANS	Churra	Cyprus Fat Tail	-0.0067	-0.681	445	451	5600	0.8265
OAM8	ANS	Australian Merino	Norduz	-0.0054	-0.623	448	453	5600	0.84
OAM8	ANS	Comisana	Cyprus Fat Tail	-0.0053	-0.557	443	447	5600	0.84
OAM8	ANS	Engadine Red Sheep	Norduz	-0.0054	-0.591	448	453	5600	0.84
OAM8	ANS	Finnsheep	Afshari	-0.0051	-0.565	448	453	5600	0.84
OAM8	ANS	Old Norwegian Spælsau	Sakız	-0.0062	-0.566	448	453	5600	0.84
OAM8	ANS	Sardinian Ancestral Black	Cyprus Fat Tail	-0.0061	-0.576	443	449	5600	0.84
OAM8	ANS	Valais Blacknose Sheep	Sakız	0.0065	0.589	448	442	5600	0.84
OAM8	ANS	Finnsheep	Deccani	-0.0048	-0.535	445	450	5600	0.8466
OAM8	ANS	Churra	Sakız	-0.005	-0.478	445	449	5600	0.8726
OAM8	ANS	Leccese	Cyprus Fat Tail	-0.0045	-0.483	447	451	5600	0.8726
OAM8	ANS	Finnsheep	Chios	0.0041	0.43	451	447	5600	0.8896
OAM8	ANS	Valais Blacknose Sheep	Cyprus Fat Tail	0.0048	0.441	448	443	5600	0.8896
OAM8	ANS	Finnsheep	Norduz	-0.0036	-0.396	449	452	5600	0.8968
OAM8	ANS	Sardinian Ancestral Black	Sakız	-0.0044	-0.392	442	445	5600	0.8968
OAM8	ANS	Comisana	Sakız	-0.0035	-0.351	444	447	5600	0.9214
OAM8	ANS	Old Norwegian Spælsau	Chios	-0.0032	-0.333	451	454	5600	0.9239
OAM8	ANS	Australian Merino	Chios	0.0023	0.265	451	449	5600	0.9412
OAM8	ANS	Australian Merino	Cyprus Fat Tail	-0.0023	-0.243	450	452	5600	0.9412
OAM8	ANS	Churra	Chios	-0.002	-0.227	448	449	5600	0.9412
OAM8	ANS	Engadine Red Sheep	Chios	0.0023	0.244	452	450	5600	0.9412
OAM8	ANS	Engadine Red Sheep	Cyprus Fat Tail	-0.0023	-0.223	451	453	5600	0.9412
OAM8	ANS	Leccese	Sakız	-0.0028	-0.293	443	446	5600	0.9412
OAM8	ANS	Valais Blacknose Sheep	Norduz	0.0017	0.162	447	446	5600	0.9818
OAM8	ANS	Australian Merino	Sakız	-0.0006	-0.064	448	449	5600	0.9839
OAM8	ANS	Comisana	Chios	-0.0006	-0.067	446	446	5600	0.9839
OAM8	ANS	Engadine Red Sheep	Sakız	-0.0006	-0.06	449	450	5600	0.9839
OAM8	ANS	Finnsheep	Cyprus Fat Tail	-0.0005	-0.053	453	454	5600	0.9839
OAM8	ANS	Finnsheep	Sakız	0.0011	0.112	448	447	5600	0.9839
OAM8	ANS	Sardinian Ancestral Black	Chios	-0.0014	-0.141	444	446	5600	0.9839
OAM8	ANS	Valais Blacknose Sheep	Deccani	0.0005	0.051	450	449	5600	0.9839
OAM8	ANS	Leccese	Chios	0.0001	0.012	448	447	5600	0.9904
OAM8	ANS	Valais Blacknose Sheep	Afshari	0.0002	0.022	446	446	5600	0.9904

## Sheet: F
D-statistics results of the form D(Outgroup, Modern1; Modern2, ANS). OAM8 is an Argali sheep individual representing the outgroup.
Outgroup	Pop1	Pop2	Pop3	D-stats	Z-score	BABA	ABBA	#SNPs used	Adjusted p-value
OAM8	Afshari	Bundner Oberlander Sheep	ANS	-0.0897	-8.087	442	530	5600	0
OAM8	Afshari	Australian Merino	ANS	-0.0913	-8.434	447	536	5600	0
OAM8	Afshari	Changthangi	ANS	-0.1256	-11.434	433	558	5600	0
OAM8	Afshari	Chios	ANS	-0.1236	-10.545	433	555	5600	0
OAM8	Afshari	Churra	ANS	-0.0914	-8.291	443	532	5600	0
OAM8	Afshari	Comisana	ANS	-0.0952	-8.883	440	532	5600	0
OAM8	Afshari	Cyprus Fat Tail	ANS	-0.1429	-11.939	423	564	5600	0
OAM8	Afshari	Deccani	ANS	-0.1398	-12.481	426	565	5600	0
OAM8	Afshari	Engadine Red Sheep	ANS	-0.0859	-7.861	447	531	5600	0
OAM8	Afshari	Ethiopian Menz	ANS	-0.1135	-9.614	436	548	5600	0
OAM8	Afshari	Finnsheep	ANS	-0.088	-7.656	448	535	5600	0
OAM8	Afshari	Leccese	ANS	-0.0912	-8.211	444	532	5600	0
OAM8	Afshari	Norduz	ANS	-0.1597	-13.854	418	577	5600	0
OAM8	Afshari	Old Norwegian Spælsau	ANS	-0.074	-6.513	449	521	5600	0
OAM8	Afshari	Sakız	ANS	-0.1209	-9.741	433	553	5600	0
OAM8	Afshari	Sardinian Ancestral Black	ANS	-0.0829	-7.156	443	523	5600	0
OAM8	Afshari	Valais Blacknose Sheep	ANS	-0.0844	-7.079	446	528	5600	0
OAM8	Bundner Oberlander Sheep	Afshari	ANS	-0.0709	-5.945	459	530	5600	0
OAM8	Bundner Oberlander Sheep	Australian Merino	ANS	-0.1073	-9.899	447	555	5600	0
OAM8	Bundner Oberlander Sheep	Changthangi	ANS	-0.0693	-6.162	461	530	5600	0
OAM8	Bundner Oberlander Sheep	Chios	ANS	-0.091	-7.378	453	543	5600	0
OAM8	Bundner Oberlander Sheep	Churra	ANS	-0.103	-9.252	445	548	5600	0
OAM8	Bundner Oberlander Sheep	Comisana	ANS	-0.0926	-8.322	448	539	5600	0
OAM8	Bundner Oberlander Sheep	Cyprus Fat Tail	ANS	-0.0771	-5.965	457	533	5600	0
OAM8	Bundner Oberlander Sheep	Deccani	ANS	-0.0749	-6.534	456	530	5600	0
OAM8	Bundner Oberlander Sheep	Engadine Red Sheep	ANS	-0.1116	-10.004	443	555	5600	0
OAM8	Bundner Oberlander Sheep	Finnsheep	ANS	-0.0959	-8.241	451	547	5600	0
OAM8	Bundner Oberlander Sheep	Leccese	ANS	-0.1043	-9.371	444	548	5600	0
OAM8	Bundner Oberlander Sheep	Norduz	ANS	-0.0766	-6.275	458	534	5600	0
OAM8	Bundner Oberlander Sheep	Old Norwegian Spælsau	ANS	-0.0924	-7.975	447	538	5600	0
OAM8	Bundner Oberlander Sheep	Sakız	ANS	-0.0923	-7.26	452	544	5600	0
OAM8	Bundner Oberlander Sheep	Sardinian Ancestral Black	ANS	-0.1023	-8.839	443	544	5600	0
OAM8	Bundner Oberlander Sheep	Valais Blacknose Sheep	ANS	-0.1076	-8.815	444	552	5600	0
OAM8	Australian Merino	Afshari	ANS	-0.0844	-7.553	453	536	5600	0
OAM8	Australian Merino	Bundner Oberlander Sheep	ANS	-0.1194	-10.928	436	555	5600	0
OAM8	Australian Merino	Changthangi	ANS	-0.0741	-6.885	460	534	5600	0
OAM8	Australian Merino	Chios	ANS	-0.0996	-8.53	449	548	5600	0
OAM8	Australian Merino	Churra	ANS	-0.1166	-10.733	440	556	5600	0
OAM8	Australian Merino	Comisana	ANS	-0.1038	-9.836	443	546	5600	0
OAM8	Australian Merino	Cyprus Fat Tail	ANS	-0.0854	-7.073	452	537	5600	0
OAM8	Australian Merino	Deccani	ANS	-0.0816	-7.382	456	536	5600	0
OAM8	Australian Merino	Engadine Red Sheep	ANS	-0.1035	-9.464	447	550	5600	0
OAM8	Australian Merino	Ethiopian Menz	ANS	-0.0564	-4.677	464	520	5600	0
OAM8	Australian Merino	Finnsheep	ANS	-0.0947	-8.42	452	547	5600	0
OAM8	Australian Merino	Leccese	ANS	-0.1082	-10.092	444	551	5600	0
OAM8	Australian Merino	Norduz	ANS	-0.0875	-7.608	453	540	5600	0
OAM8	Australian Merino	Old Norwegian Spælsau	ANS	-0.0895	-7.925	449	537	5600	0
OAM8	Australian Merino	Sakız	ANS	-0.0982	-8.227	449	546	5600	0
OAM8	Australian Merino	Sardinian Ancestral Black	ANS	-0.107	-9.304	441	547	5600	0
OAM8	Australian Merino	Valais Blacknose Sheep	ANS	-0.1016	-8.607	446	547	5600	0
OAM8	Changthangi	Afshari	ANS	-0.1329	-11.574	427	558	5600	0
OAM8	Changthangi	Bundner Oberlander Sheep	ANS	-0.0951	-8.5	438	530	5600	0
OAM8	Changthangi	Australian Merino	ANS	-0.0878	-8.009	448	534	5600	0
OAM8	Changthangi	Chios	ANS	-0.1209	-10.233	433	552	5600	0
OAM8	Changthangi	Churra	ANS	-0.0867	-7.672	443	527	5600	0
OAM8	Changthangi	Comisana	ANS	-0.0887	-8.062	441	526	5600	0
OAM8	Changthangi	Cyprus Fat Tail	ANS	-0.1244	-10.02	431	553	5600	0
OAM8	Changthangi	Deccani	ANS	-0.163	-14.291	416	578	5600	0
OAM8	Changthangi	Engadine Red Sheep	ANS	-0.0894	-8.171	444	531	5600	0
OAM8	Changthangi	Ethiopian Menz	ANS	-0.0939	-7.731	443	535	5600	0
OAM8	Changthangi	Finnsheep	ANS	-0.1	-8.641	442	540	5600	0
OAM8	Changthangi	Leccese	ANS	-0.0864	-7.788	443	527	5600	0
OAM8	Changthangi	Norduz	ANS	-0.1372	-11.541	425	561	5600	0
OAM8	Changthangi	Old Norwegian Spælsau	ANS	-0.0867	-7.535	442	526	5600	0
OAM8	Changthangi	Sakız	ANS	-0.12	-9.983	434	552	5600	0
OAM8	Changthangi	Sardinian Ancestral Black	ANS	-0.079	-6.722	443	519	5600	0
OAM8	Changthangi	Valais Blacknose Sheep	ANS	-0.0811	-6.524	447	526	5600	0
OAM8	Chios	Afshari	ANS	-0.1143	-9.443	441	555	5600	0
OAM8	Chios	Bundner Oberlander Sheep	ANS	-0.1007	-8.448	444	543	5600	0
OAM8	Chios	Australian Merino	ANS	-0.0973	-8.571	451	548	5600	0
OAM8	Chios	Changthangi	ANS	-0.1045	-8.909	448	552	5600	0
OAM8	Chios	Churra	ANS	-0.0972	-8.368	448	544	5600	0
OAM8	Chios	Comisana	ANS	-0.0953	-8.288	446	540	5600	0
OAM8	Chios	Cyprus Fat Tail	ANS	-0.1392	-10.822	430	569	5600	0
OAM8	Chios	Deccani	ANS	-0.1092	-9.123	444	553	5600	0
OAM8	Chios	Engadine Red Sheep	ANS	-0.0922	-7.837	452	543	5600	0
OAM8	Chios	Ethiopian Menz	ANS	-0.081	-6.482	454	534	5600	0
OAM8	Chios	Finnsheep	ANS	-0.0961	-7.885	451	547	5600	0
OAM8	Chios	Leccese	ANS	-0.0991	-8.483	448	546	5600	0
OAM8	Chios	Norduz	ANS	-0.1178	-9.567	441	559	5600	0
OAM8	Chios	Old Norwegian Spælsau	ANS	-0.0841	-7.008	451	534	5600	0
OAM8	Chios	Sakız	ANS	-0.1753	-13.68	415	591	5600	0
OAM8	Chios	Sardinian Ancestral Black	ANS	-0.0975	-7.764	444	540	5600	0
OAM8	Chios	Valais Blacknose Sheep	ANS	-0.0928	-7.27	450	542	5600	0
OAM8	Churra	Afshari	ANS	-0.0802	-7.033	453	532	5600	0
OAM8	Churra	Bundner Oberlander Sheep	ANS	-0.1108	-10.012	438	548	5600	0
OAM8	Churra	Australian Merino	ANS	-0.1122	-10.469	444	556	5600	0
OAM8	Churra	Changthangi	ANS	-0.0687	-6.26	460	527	5600	0
OAM8	Churra	Chios	ANS	-0.0952	-8.139	449	544	5600	0
OAM8	Churra	Comisana	ANS	-0.1024	-9.56	442	543	5600	0
OAM8	Churra	Cyprus Fat Tail	ANS	-0.084	-6.742	451	534	5600	0
OAM8	Churra	Deccani	ANS	-0.0765	-6.905	455	531	5600	0
OAM8	Churra	Engadine Red Sheep	ANS	-0.0986	-8.936	446	544	5600	0
OAM8	Churra	Ethiopian Menz	ANS	-0.0536	-4.452	463	515	5600	0
OAM8	Churra	Finnsheep	ANS	-0.0876	-7.726	453	540	5600	0
OAM8	Churra	Leccese	ANS	-0.1049	-9.613	443	547	5600	0
OAM8	Churra	Norduz	ANS	-0.0825	-7.076	453	534	5600	0
OAM8	Churra	Old Norwegian Spælsau	ANS	-0.0855	-7.538	449	532	5600	0
OAM8	Churra	Sakız	ANS	-0.0927	-7.612	449	541	5600	0
OAM8	Churra	Sardinian Ancestral Black	ANS	-0.1079	-9.216	439	545	5600	0
OAM8	Churra	Valais Blacknose Sheep	ANS	-0.0994	-8.234	445	543	5600	0
OAM8	Comisana	Afshari	ANS	-0.0854	-7.363	449	532	5600	0
OAM8	Comisana	Bundner Oberlander Sheep	ANS	-0.1018	-9.073	439	539	5600	0
OAM8	Comisana	Australian Merino	ANS	-0.1009	-9.343	446	546	5600	0
OAM8	Comisana	Changthangi	ANS	-0.072	-6.479	456	526	5600	0
OAM8	Comisana	Chios	ANS	-0.0947	-7.986	446	540	5600	0
OAM8	Comisana	Churra	ANS	-0.1039	-9.355	441	543	5600	0
OAM8	Comisana	Cyprus Fat Tail	ANS	-0.0884	-7.096	447	534	5600	0
OAM8	Comisana	Deccani	ANS	-0.0813	-7.167	450	529	5600	0
OAM8	Comisana	Engadine Red Sheep	ANS	-0.0964	-8.711	445	540	5600	0
OAM8	Comisana	Ethiopian Menz	ANS	-0.0563	-4.64	459	514	5600	0
OAM8	Comisana	Finnsheep	ANS	-0.0792	-6.82	454	532	5600	0
OAM8	Comisana	Leccese	ANS	-0.1103	-10.097	438	546	5600	0
OAM8	Comisana	Norduz	ANS	-0.0893	-7.501	447	535	5600	0
OAM8	Comisana	Old Norwegian Spælsau	ANS	-0.075	-6.5	450	523	5600	0
OAM8	Comisana	Sakız	ANS	-0.0941	-7.585	447	539	5600	0
OAM8	Comisana	Sardinian Ancestral Black	ANS	-0.1044	-9.008	439	541	5600	0
OAM8	Comisana	Valais Blacknose Sheep	ANS	-0.095	-7.882	444	537	5600	0
OAM8	Cyprus Fat Tail	Afshari	ANS	-0.1382	-11.638	427	564	5600	0
OAM8	Cyprus Fat Tail	Bundner Oberlander Sheep	ANS	-0.0914	-7.603	444	533	5600	0
OAM8	Cyprus Fat Tail	Australian Merino	ANS	-0.0877	-7.677	450	537	5600	0
OAM8	Cyprus Fat Tail	Changthangi	ANS	-0.1126	-9.71	441	553	5600	0
OAM8	Cyprus Fat Tail	Chios	ANS	-0.1439	-11.846	426	569	5600	0
OAM8	Cyprus Fat Tail	Churra	ANS	-0.0906	-7.808	445	534	5600	0
OAM8	Cyprus Fat Tail	Comisana	ANS	-0.0936	-8.165	443	534	5600	0
OAM8	Cyprus Fat Tail	Deccani	ANS	-0.1283	-10.849	433	560	5600	0
OAM8	Cyprus Fat Tail	Engadine Red Sheep	ANS	-0.0833	-7.135	451	533	5600	0
OAM8	Cyprus Fat Tail	Ethiopian Menz	ANS	-0.1072	-8.727	439	545	5600	0
OAM8	Cyprus Fat Tail	Finnsheep	ANS	-0.0814	-6.637	453	534	5600	0
OAM8	Cyprus Fat Tail	Leccese	ANS	-0.0886	-7.731	447	534	5600	0
OAM8	Cyprus Fat Tail	Norduz	ANS	-0.1444	-11.988	426	570	5600	0
OAM8	Cyprus Fat Tail	Old Norwegian Spælsau	ANS	-0.0747	-6.125	451	523	5600	0
OAM8	Cyprus Fat Tail	Sakız	ANS	-0.1247	-9.623	435	559	5600	0
OAM8	Cyprus Fat Tail	Sardinian Ancestral Black	ANS	-0.0879	-7.265	443	529	5600	0
OAM8	Cyprus Fat Tail	Valais Blacknose Sheep	ANS	-0.0835	-6.672	448	529	5600	0
OAM8	Deccani	Afshari	ANS	-0.1395	-11.667	427	565	5600	0
OAM8	Deccani	Bundner Oberlander Sheep	ANS	-0.0934	-8.108	439	530	5600	0
OAM8	Deccani	Australian Merino	ANS	-0.088	-7.571	450	536	5600	0
OAM8	Deccani	Changthangi	ANS	-0.1553	-13.166	423	578	5600	0
OAM8	Deccani	Chios	ANS	-0.1181	-9.485	436	553	5600	0
OAM8	Deccani	Churra	ANS	-0.0873	-7.445	445	531	5600	0
OAM8	Deccani	Comisana	ANS	-0.0907	-7.771	441	529	5600	0
OAM8	Deccani	Cyprus Fat Tail	ANS	-0.1326	-10.08	429	560	5600	0
OAM8	Deccani	Engadine Red Sheep	ANS	-0.0877	-7.544	447	532	5600	0
OAM8	Deccani	Ethiopian Menz	ANS	-0.1031	-8.072	441	542	5600	0
OAM8	Deccani	Finnsheep	ANS	-0.0946	-7.878	445	539	5600	0
OAM8	Deccani	Leccese	ANS	-0.0902	-7.72	444	532	5600	0
OAM8	Deccani	Norduz	ANS	-0.1444	-11.701	425	568	5600	0
OAM8	Deccani	Old Norwegian Spælsau	ANS	-0.081	-6.771	447	525	5600	0
OAM8	Deccani	Sakız	ANS	-0.1171	-9.196	435	551	5600	0
OAM8	Deccani	Sardinian Ancestral Black	ANS	-0.0833	-6.77	444	525	5600	0
OAM8	Deccani	Valais Blacknose Sheep	ANS	-0.0816	-6.185	450	529	5600	0
OAM8	Engadine Red Sheep	Afshari	ANS	-0.0791	-6.96	453	531	5600	0
OAM8	Engadine Red Sheep	Bundner Oberlander Sheep	ANS	-0.1238	-11.171	432	555	5600	0
OAM8	Engadine Red Sheep	Australian Merino	ANS	-0.1036	-9.437	447	550	5600	0
OAM8	Engadine Red Sheep	Changthangi	ANS	-0.0756	-6.842	456	531	5600	0
OAM8	Engadine Red Sheep	Chios	ANS	-0.0945	-7.691	450	543	5600	0
OAM8	Engadine Red Sheep	Churra	ANS	-0.103	-9.198	442	544	5600	0
OAM8	Engadine Red Sheep	Comisana	ANS	-0.0993	-9.156	442	540	5600	0
OAM8	Engadine Red Sheep	Cyprus Fat Tail	ANS	-0.0811	-6.507	453	533	5600	0
OAM8	Engadine Red Sheep	Deccani	ANS	-0.0812	-7.271	452	532	5600	0
OAM8	Engadine Red Sheep	Finnsheep	ANS	-0.1005	-8.737	446	546	5600	0
OAM8	Engadine Red Sheep	Leccese	ANS	-0.1114	-10.071	440	550	5600	0
OAM8	Engadine Red Sheep	Norduz	ANS	-0.0823	-6.9	453	534	5600	0
OAM8	Engadine Red Sheep	Old Norwegian Spælsau	ANS	-0.0948	-8.215	444	536	5600	0
OAM8	Engadine Red Sheep	Sakız	ANS	-0.0935	-7.58	450	542	5600	0
OAM8	Engadine Red Sheep	Sardinian Ancestral Black	ANS	-0.1051	-8.943	439	542	5600	0
OAM8	Engadine Red Sheep	Valais Blacknose Sheep	ANS	-0.1124	-9.321	440	551	5600	0
OAM8	Ethiopian Menz	Afshari	ANS	-0.1248	-10.932	426	548	5600	0
OAM8	Ethiopian Menz	Bundner Oberlander Sheep	ANS	-0.0709	-6.278	443	510	5600	0
OAM8	Ethiopian Menz	Australian Merino	ANS	-0.0739	-6.657	448	520	5600	0
OAM8	Ethiopian Menz	Changthangi	ANS	-0.0978	-8.704	439	535	5600	0
OAM8	Ethiopian Menz	Chios	ANS	-0.1012	-8.526	436	534	5600	0
OAM8	Ethiopian Menz	Churra	ANS	-0.0755	-6.797	443	515	5600	0
OAM8	Ethiopian Menz	Comisana	ANS	-0.0769	-6.86	441	514	5600	0
OAM8	Ethiopian Menz	Cyprus Fat Tail	ANS	-0.1231	-10.01	425	545	5600	0
OAM8	Ethiopian Menz	Deccani	ANS	-0.1147	-9.688	431	542	5600	0
OAM8	Ethiopian Menz	Engadine Red Sheep	ANS	-0.0634	-5.531	449	510	5600	0
OAM8	Ethiopian Menz	Finnsheep	ANS	-0.0674	-5.846	450	516	5600	0
OAM8	Ethiopian Menz	Leccese	ANS	-0.0673	-5.952	446	511	5600	0
OAM8	Ethiopian Menz	Norduz	ANS	-0.1273	-10.837	425	549	5600	0
OAM8	Ethiopian Menz	Old Norwegian Spælsau	ANS	-0.0528	-4.492	452	502	5600	0
OAM8	Ethiopian Menz	Sakız	ANS	-0.1028	-8.278	435	535	5600	0
OAM8	Ethiopian Menz	Sardinian Ancestral Black	ANS	-0.0646	-5.485	445	506	5600	0
OAM8	Ethiopian Menz	Valais Blacknose Sheep	ANS	-0.0604	-4.823	449	507	5600	0
OAM8	Finnsheep	Afshari	ANS	-0.0829	-7.272	453	535	5600	0
OAM8	Finnsheep	Bundner Oberlander Sheep	ANS	-0.1098	-9.869	439	547	5600	0
OAM8	Finnsheep	Australian Merino	ANS	-0.0964	-8.807	451	547	5600	0
OAM8	Finnsheep	Changthangi	ANS	-0.0879	-7.957	452	540	5600	0
OAM8	Finnsheep	Chios	ANS	-0.1001	-8.343	447	547	5600	0
OAM8	Finnsheep	Churra	ANS	-0.0937	-8.423	448	540	5600	0
OAM8	Finnsheep	Comisana	ANS	-0.0838	-7.688	449	532	5600	0
OAM8	Finnsheep	Cyprus Fat Tail	ANS	-0.0809	-6.569	454	534	5600	0
OAM8	Finnsheep	Deccani	ANS	-0.0899	-8.08	450	539	5600	0
OAM8	Finnsheep	Engadine Red Sheep	ANS	-0.1023	-9.268	445	546	5600	0
OAM8	Finnsheep	Ethiopian Menz	ANS	-0.0517	-4.327	465	516	5600	0
OAM8	Finnsheep	Leccese	ANS	-0.0963	-8.823	446	542	5600	0
OAM8	Finnsheep	Norduz	ANS	-0.087	-7.392	452	538	5600	0
OAM8	Finnsheep	Old Norwegian Spælsau	ANS	-0.1301	-11.463	431	560	5600	0
OAM8	Finnsheep	Sakız	ANS	-0.0994	-8.165	447	546	5600	0
OAM8	Finnsheep	Sardinian Ancestral Black	ANS	-0.0915	-7.603	447	537	5600	0
OAM8	Finnsheep	Valais Blacknose Sheep	ANS	-0.0998	-8.169	446	544	5600	0
OAM8	Leccese	Afshari	ANS	-0.0822	-7.115	452	532	5600	0
OAM8	Leccese	Bundner Oberlander Sheep	ANS	-0.1142	-10.367	436	548	5600	0
OAM8	Leccese	Australian Merino	ANS	-0.106	-9.984	446	551	5600	0
OAM8	Leccese	Changthangi	ANS	-0.0705	-6.479	458	527	5600	0
OAM8	Leccese	Chios	ANS	-0.0992	-8.374	447	546	5600	0
OAM8	Leccese	Churra	ANS	-0.107	-9.711	441	547	5600	0
OAM8	Leccese	Comisana	ANS	-0.111	-10.392	437	546	5600	0
OAM8	Leccese	Cyprus Fat Tail	ANS	-0.0841	-6.802	451	534	5600	0
OAM8	Leccese	Deccani	ANS	-0.0815	-7.25	452	532	5600	0
OAM8	Leccese	Engadine Red Sheep	ANS	-0.1092	-10.057	441	550	5600	0
OAM8	Leccese	Finnsheep	ANS	-0.0924	-8.18	450	542	5600	0
OAM8	Leccese	Norduz	ANS	-0.0864	-7.338	450	535	5600	0
OAM8	Leccese	Old Norwegian Spælsau	ANS	-0.0863	-7.634	447	532	5600	0
OAM8	Leccese	Sakız	ANS	-0.099	-8.077	446	544	5600	0
OAM8	Leccese	Sardinian Ancestral Black	ANS	-0.1098	-9.536	437	545	5600	0
OAM8	Leccese	Valais Blacknose Sheep	ANS	-0.1036	-8.603	442	544	5600	0
OAM8	Norduz	Afshari	ANS	-0.1582	-13.693	419	577	5600	0
OAM8	Norduz	Bundner Oberlander Sheep	ANS	-0.0939	-7.896	442	534	5600	0
OAM8	Norduz	Australian Merino	ANS	-0.0929	-8.17	448	540	5600	0
OAM8	Norduz	Changthangi	ANS	-0.1284	-11.293	433	561	5600	0
OAM8	Norduz	Chios	ANS	-0.1256	-10.499	434	559	5600	0
OAM8	Norduz	Churra	ANS	-0.0921	-8.021	444	534	5600	0
OAM8	Norduz	Comisana	ANS	-0.0976	-8.78	440	535	5600	0
OAM8	Norduz	Cyprus Fat Tail	ANS	-0.1476	-11.669	423	570	5600	0
OAM8	Norduz	Deccani	ANS	-0.1432	-12.36	426	568	5600	0
OAM8	Norduz	Engadine Red Sheep	ANS	-0.0877	-7.625	448	534	5600	0
OAM8	Norduz	Ethiopian Menz	ANS	-0.1144	-9.259	436	549	5600	0
OAM8	Norduz	Finnsheep	ANS	-0.0905	-7.618	449	538	5600	0
OAM8	Norduz	Leccese	ANS	-0.094	-8.138	443	535	5600	0
OAM8	Norduz	Old Norwegian Spælsau	ANS	-0.0819	-6.904	447	527	5600	0
OAM8	Norduz	Sakız	ANS	-0.1241	-9.801	434	557	5600	0
OAM8	Norduz	Sardinian Ancestral Black	ANS	-0.0826	-6.882	445	525	5600	0
OAM8	Norduz	Valais Blacknose Sheep	ANS	-0.0873	-6.985	447	533	5600	0
OAM8	Old Norwegian Spælsau	Afshari	ANS	-0.0618	-5.145	460	521	5600	0
OAM8	Old Norwegian Spælsau	Bundner Oberlander Sheep	ANS	-0.0989	-8.496	441	538	5600	0
OAM8	Old Norwegian Spælsau	Australian Merino	ANS	-0.084	-7.449	454	537	5600	0
OAM8	Old Norwegian Spælsau	Changthangi	ANS	-0.0674	-5.906	460	526	5600	0
OAM8	Old Norwegian Spælsau	Chios	ANS	-0.0809	-6.594	454	534	5600	0
OAM8	Old Norwegian Spælsau	Churra	ANS	-0.0843	-7.385	450	532	5600	0
OAM8	Old Norwegian Spælsau	Comisana	ANS	-0.0723	-6.485	453	523	5600	0
OAM8	Old Norwegian Spælsau	Cyprus Fat Tail	ANS	-0.0669	-5.167	458	523	5600	0
OAM8	Old Norwegian Spælsau	Deccani	ANS	-0.0691	-6.015	457	525	5600	0
OAM8	Old Norwegian Spælsau	Engadine Red Sheep	ANS	-0.0893	-7.78	449	536	5600	0
OAM8	Old Norwegian Spælsau	Finnsheep	ANS	-0.1227	-10.375	437	560	5600	0
OAM8	Old Norwegian Spælsau	Leccese	ANS	-0.083	-7.335	450	532	5600	0
OAM8	Old Norwegian Spælsau	Norduz	ANS	-0.0711	-5.817	457	527	5600	0
OAM8	Old Norwegian Spælsau	Sakız	ANS	-0.0799	-6.372	453	532	5600	0
OAM8	Old Norwegian Spælsau	Sardinian Ancestral Black	ANS	-0.0811	-6.698	449	528	5600	0
OAM8	Old Norwegian Spælsau	Valais Blacknose Sheep	ANS	-0.0856	-6.863	450	534	5600	0
OAM8	Sakız	Afshari	ANS	-0.1145	-9.665	439	553	5600	0
OAM8	Sakız	Bundner Oberlander Sheep	ANS	-0.1049	-8.888	440	544	5600	0
OAM8	Sakız	Australian Merino	ANS	-0.0988	-8.777	448	546	5600	0
OAM8	Sakız	Changthangi	ANS	-0.1066	-9.315	446	552	5600	0
OAM8	Sakız	Chios	ANS	-0.1784	-14.667	412	591	5600	0
OAM8	Sakız	Churra	ANS	-0.0977	-8.47	445	541	5600	0
OAM8	Sakız	Comisana	ANS	-0.0976	-8.511	444	539	5600	0
OAM8	Sakız	Cyprus Fat Tail	ANS	-0.123	-9.479	436	559	5600	0
OAM8	Sakız	Deccani	ANS	-0.1111	-9.522	441	551	5600	0
OAM8	Sakız	Engadine Red Sheep	ANS	-0.0941	-8.37	449	542	5600	0
OAM8	Sakız	Ethiopian Menz	ANS	-0.0855	-6.904	451	535	5600	0
OAM8	Sakız	Finnsheep	ANS	-0.0983	-8.346	448	546	5600	0
OAM8	Sakız	Leccese	ANS	-0.1018	-8.909	443	544	5600	0
OAM8	Sakız	Norduz	ANS	-0.1192	-9.903	439	557	5600	0
OAM8	Sakız	Old Norwegian Spælsau	ANS	-0.086	-7.276	448	532	5600	0
OAM8	Sakız	Sardinian Ancestral Black	ANS	-0.099	-8.073	442	539	5600	0
OAM8	Sakız	Valais Blacknose Sheep	ANS	-0.0908	-7.235	448	537	5600	0
OAM8	Sardinian Ancestral Black	Afshari	ANS	-0.0724	-6.116	453	523	5600	0
OAM8	Sardinian Ancestral Black	Bundner Oberlander Sheep	ANS	-0.1108	-9.515	435	544	5600	0
OAM8	Sardinian Ancestral Black	Australian Merino	ANS	-0.1033	-9.296	444	547	5600	0
OAM8	Sardinian Ancestral Black	Changthangi	ANS	-0.0616	-5.519	459	519	5600	0
OAM8	Sardinian Ancestral Black	Chios	ANS	-0.0961	-7.752	446	540	5600	0
OAM8	Sardinian Ancestral Black	Churra	ANS	-0.1086	-9.385	439	545	5600	0
OAM8	Sardinian Ancestral Black	Comisana	ANS	-0.1036	-9.32	439	541	5600	0
OAM8	Sardinian Ancestral Black	Cyprus Fat Tail	ANS	-0.0818	-6.48	449	529	5600	0
OAM8	Sardinian Ancestral Black	Deccani	ANS	-0.0731	-6.295	454	525	5600	0
OAM8	Sardinian Ancestral Black	Engadine Red Sheep	ANS	-0.1013	-8.832	442	542	5600	0
OAM8	Sardinian Ancestral Black	Finnsheep	ANS	-0.0861	-7.07	452	537	5600	0
OAM8	Sardinian Ancestral Black	Leccese	ANS	-0.1082	-9.545	438	545	5600	0
OAM8	Sardinian Ancestral Black	Norduz	ANS	-0.0736	-6.158	453	525	5600	0
OAM8	Sardinian Ancestral Black	Old Norwegian Spælsau	ANS	-0.0829	-6.971	447	528	5600	0
OAM8	Sardinian Ancestral Black	Sakız	ANS	-0.0946	-7.404	445	539	5600	0
OAM8	Sardinian Ancestral Black	Valais Blacknose Sheep	ANS	-0.0983	-7.757	444	540	5600	0
OAM8	Valais Blacknose Sheep	Afshari	ANS	-0.0846	-7.161	446	528	5600	0
OAM8	Valais Blacknose Sheep	Bundner Oberlander Sheep	ANS	-0.1271	-10.493	427	552	5600	0
OAM8	Valais Blacknose Sheep	Australian Merino	ANS	-0.1087	-9.44	440	547	5600	0
OAM8	Valais Blacknose Sheep	Changthangi	ANS	-0.0744	-6.366	453	526	5600	0
OAM8	Valais Blacknose Sheep	Chios	ANS	-0.1022	-8.071	442	542	5600	0
OAM8	Valais Blacknose Sheep	Churra	ANS	-0.1109	-9.228	435	543	5600	0
OAM8	Valais Blacknose Sheep	Comisana	ANS	-0.1051	-9.162	435	537	5600	0
OAM8	Valais Blacknose Sheep	Cyprus Fat Tail	ANS	-0.0882	-6.968	443	529	5600	0
OAM8	Valais Blacknose Sheep	Deccani	ANS	-0.0821	-6.827	449	529	5600	0
OAM8	Valais Blacknose Sheep	Engadine Red Sheep	ANS	-0.1196	-10.114	434	551	5600	0
OAM8	Valais Blacknose Sheep	Finnsheep	ANS	-0.1052	-8.585	441	544	5600	0
OAM8	Valais Blacknose Sheep	Leccese	ANS	-0.113	-9.517	434	544	5600	0
OAM8	Valais Blacknose Sheep	Norduz	ANS	-0.089	-7.164	446	533	5600	0
OAM8	Valais Blacknose Sheep	Old Norwegian Spælsau	ANS	-0.0982	-8.159	439	534	5600	0
OAM8	Valais Blacknose Sheep	Sakız	ANS	-0.0972	-7.524	442	537	5600	0
OAM8	Valais Blacknose Sheep	Sardinian Ancestral Black	ANS	-0.1092	-8.685	434	540	5600	0
OAM8	Leccese	Ethiopian Menz	ANS	-0.0476	-3.981	464	511	5600	0.0001
OAM8	Valais Blacknose Sheep	Ethiopian Menz	ANS	-0.0497	-3.913	459	507	5600	0.0001
OAM8	Engadine Red Sheep	Ethiopian Menz	ANS	-0.0459	-3.765	465	510	5600	0.0002
OAM8	Sardinian Ancestral Black	Ethiopian Menz	ANS	-0.0433	-3.51	464	506	5600	0.0005
OAM8	Bundner Oberlander Sheep	Ethiopian Menz	ANS	-0.0414	-3.373	470	510	5600	0.0007
OAM8	Old Norwegian Spælsau	Ethiopian Menz	ANS	-0.0301	-2.383	473	502	5600	0.0172
