# Supplementary material for: Archaeogenetic analysis of Neolithic sheep from Anatolia suggests a complex demographic history since domestication
Source: Commun Biol. 2021 Nov 12;4:1279. doi: 10.1038/s42003-021-02794-8 (PMC8589978; doi:10.1038/s42003-021-02794-8)
Supplement: Supplementary file 4 — Supplementary Datas [file 42003_2021_2794_MOESM4_ESM.zip › Supplementary_Data_8.xlsx]

## Sheet: Sheet1
Outgroup f3 statistics results of the form f3(Outgroup; Modern, ANS). OAM8 is an Argali sheep individual representing the outgroup.
Source1	Source2	Target	F3	Std.Error	Z-score	#SNPs Used
Bundner Oberlander Sheep	ANS	OAM8	0.194087	0.016215	11.97	5444
Old Norwegian Spælsau	ANS	OAM8	0.19036	0.016152	11.785	5448
Churra	ANS	OAM8	0.189677	0.015691	12.088	5577
Sardinian Ancestral Black	ANS	OAM8	0.189313	0.015983	11.844	5466
Comisana	ANS	OAM8	0.188845	0.015786	11.963	5524
Chios	ANS	OAM8	0.188499	0.016388	11.502	5432
Leccese	ANS	OAM8	0.188445	0.015874	11.871	5534
Australian Merino	ANS	OAM8	0.187206	0.015808	11.842	5564
Engadine Red Sheep	ANS	OAM8	0.187182	0.015938	11.745	5497
Sakız	ANS	OAM8	0.186842	0.016026	11.659	5278
Finnsheep	ANS	OAM8	0.186182	0.016072	11.584	5523
Cyprus Fat Tail	ANS	OAM8	0.185881	0.01566	11.87	5361
Norduz	ANS	OAM8	0.184125	0.015684	11.74	5422
Deccani	ANS	OAM8	0.183467	0.015697	11.688	5417
Afshari	ANS	OAM8	0.18329	0.015483	11.838	5500
Valais Blacknose Sheep	ANS	OAM8	0.183171	0.015627	11.721	5356
Changthangi	ANS	OAM8	0.179254	0.015588	11.5	5482
Ethiopian Menz	ANS	OAM8	0.177012	0.015355	11.528	5388
