# Supplementary material for: Archaeogenetic analysis of Neolithic sheep from Anatolia suggests a complex demographic history since domestication
Source: Commun Biol. 2021 Nov 12;4:1279. doi: 10.1038/s42003-021-02794-8 (PMC8589978; doi:10.1038/s42003-021-02794-8)
Supplement: Supplementary file 4 — Supplementary Datas [file 42003_2021_2794_MOESM4_ESM.zip › Supplementary_Data_9.nwk]

((((((((((((((((((((((KF938355:0.00000000,KF938356:0.00000000)1.0000:0.00052852,MT768067:0.00037636)0.5870:0.00005537,(MH841968:0.00039012,(MT768077:0.00038481,MT768082:0.00039893)0.5190:0.00003217)0.4520:0.00005030)0.4340:0.00004668,(MT768068:0.00031762,(MT768078:0.00036052,MT768081:0.00048376)0.5400:0.00004408)0.3180:0.00004409)0.5990:0.00018778,(MT768181:0.00044153,(KF302452:0.00005985,KF302453:0.00006060)0.9970:0.00046328)0.7200:0.00019802)0.1130:0.00005823,(((MT768173:0.00000013,MT768174:0.00006007)0.9970:0.00023009,MT768171:0.00007108)0.9490:0.00027413,((KF302447:0.00072229,KF302448:0.00054527)0.4210:0.00006145,(KF938340:0.00051829,MT768170:0.00068893)0.5190:0.00012053)0.2510:0.00005786)0.1010:0.00002983)0.0010:0.00005933,((MT768122:0.00047101,MT768182:0.00079677)0.1140:0.00002915,((KF938353:0.00064636,KF938357:0.00050014)0.1610:0.00002620,(MT768159:0.00078710,(MT768217:0.00059832,(MT768188:0.00000000,MT768189:0.00000000)1.0000:0.00060889)0.2110:0.00005951)0.0360:0.00001950)0.0080:0.00003894)0.0000:0.00001578)0.0000:0.00000098,((((((KF938341:0.00000550,KF938346:0.00011490)0.8720:0.00012727,(MT768112:0.00059742,MT768178:0.00030749)0.6540:0.00005359)0.6100:0.00005235,((MT768165:0.00000000,MT768169:0.00000000)0.5890:0.00006010,(MT768166:0.00000000,MT768167:0.00000000)0.3090:0.00000010)1.0000:0.00030959)0.5160:0.00003085,KF938358:0.00051220)0.8100:0.00020317,(MT768143:0.00048273,(HM236176:0.00000000,HM236177:0.00000000)0.8580:0.00012006)0.3740:0.00000844)0.0330:0.00000895,((((KF302450:0.00000000,KF302451:0.00000000)0.9750:0.00007454,KF302449:0.00022673)0.9630:0.00038769,MT768175:0.00069940)0.3470:0.00007907,((KU681213:0.00005607,KU681217:0.00000413)1.0000:0.00043944,(MT768080:0.00057802,(MT768210:0.00071128,(MT768194:0.00016556,(MT768227:0.00073250,(MT768076:0.00029338,(MT768177:0.00023919,(MT768176:0.00005967,MT768179:0.00000054)0.5810:0.00000181)0.9200:0.00006827)0.7380:0.00011282)0.5260:0.00004535)0.9850:0.00036875)0.3260:0.00005961)0.0760:0.00008872)0.0070:0.00001085)0.0040:0.00002123)0.0000:0.00000967)0.0000:0.00000168,(MT768152:0.00047365,(MT768168:0.00062065,(KF977846:0.00098047,(AF010406:0.00003047,NC001941:0.00002974)1.0000:0.00092189)0.3560:0.00010393)0.0770:0.00006939)0.0000:0.00002149)0.0000:0.00001710,(((((((((KU681223:0.00000020,KU681224:0.00006001)0.8020:0.00000511,KU681214:0.00005510)1.0000:0.00053811,MT768203:0.00079088)0.1540:0.00002616,(KP981379:0.00207494,MT768066:0.00034421)0.1950:0.00009627)0.0060:0.00002391,(KU681195:0.00048362,(KU681175:0.00017808,KU681180:0.00006279)1.0000:0.00054235)0.3390:0.00013505)0.0000:0.00001506,MT768160:0.00038791)0.0000:0.00004257,((KF938352:0.00042602,MT768180:0.00059986)0.1950:0.00005239,(MT768064:0.00037946,(MT768063:0.00062682,(MT768195:0.00040492,MT768202:0.00074188)0.1890:0.00003784)0.0340:0.00001293)0.0650:0.00002346)0.0000:0.00000554)0.0000:0.00000703,((MT768224:0.00000000,MT768225:0.00000000)1.0000:0.00033763,(MT768228:0.00038624,(KU681210:0.00071047,MT768215:0.00067831)0.6750:0.00021736)0.0520:0.00002411)0.0180:0.00002167)0.0000:0.00001027,((((MT768070:0.00047253,MT768207:0.00073505)0.5010:0.00010715,(MT768155:0.00005998,MT768197:0.00000022)1.0000:0.00055673)0.1070:0.00005212,(MF004245:0.00040223,(MT768071:0.00029455,MT768226:0.00054981)0.9850:0.00044330)0.2520:0.00006942)0.0010:0.00001649,((((((MT768114:0.00055263,MT768120:0.00035225)0.6110:0.00008269,KF938348:0.00039987)0.3020:0.00000810,(KU681203:0.00047810,(MT768121:0.00036064,MT768234:0.00030245)0.4510:0.00000445)0.4580:0.00002208)0.3700:0.00005772,MT768072:0.00042489)0.2440:0.00008333,(KF938350:0.00061928,MT768140:0.00076965)0.0340:0.00001495)0.0060:0.00002041,(MT768154:0.00052474,(((KF938349:0.00018629,MT768118:0.00017520)0.8180:0.00011597,KF938359:0.00042683)0.8760:0.00011202,(MT768229:0.00017998,(MT768205:0.00024527,(KU681202:0.00035227,((KF938329:0.00000000,MT768123:0.00000000)1.0000:0.00029799,(KF938339:0.00006899,((KU681183:0.00012297,KU681186:0.00035895)0.5350:0.00004145,(MT768219:0.00005515,((KU681176:0.00012582,KU681185:0.00101990)0.3630:0.00002329,(KU681192:0.00000569,(KU681182:0.00011901,KU681190:0.00000139)0.5380:0.00005454)0.5990:0.00003690)0.5790:0.00003519)0.6660:0.00009053)0.4640:0.00001561)0.6960:0.00006363)0.5930:0.00004919)0.4350:0.00000610)0.6780:0.00006103)0.6210:0.00000850)0.9010:0.00029018)0.0160:0.00000772)0.0000:0.00001232)0.0000:0.00001135)0.0000:0.00001571)0.0000:0.00000419,((((KF302454:0.00000053,KF302455:0.00005966)1.0000:0.00060611,MT768201:0.00060125)0.2040:0.00008124,(MF004246:0.00035468,(KF938328:0.00072507,MT768156:0.00078443)0.3030:0.00006733)0.3220:0.00013084)0.0000:0.00002159,((KU681212:0.00073427,MT768199:0.00077605)0.1760:0.00005657,((((KJ954145:0.00025770,MT768153:0.00047111)0.5300:0.00009317,(MH841966:0.00000000,MH841967:0.00000000)1.0000:0.00063243)0.2540:0.00005401,MT768191:0.00044372)0.0420:0.00004925,(((MT768113:0.00040425,MT768216:0.00050053)0.9430:0.00049774,MT768200:0.00077243)0.0670:0.00003063,(((KF938351:0.00054374,MT768130:0.00078486)0.2890:0.00003706,MT768209:0.00117436)0.2070:0.00006418,(MT768190:0.00098050,(MT768183:0.00078030,((KP702285:0.00117110,KU681196:0.00076245)1.0000:0.00113914,(KU681199:0.00064448,KU681200:0.00032047)1.0000:0.00142561)0.8590:0.00051998)0.2720:0.00015565)0.0500:0.00003431)0.0040:0.00003194)0.0000:0.00001320)0.0000:0.00001557)0.0000:0.00003696)0.0000:0.00002535)0.0000:0.00001105,(((((KF302461:0.00036308,KF302462:0.00029991)0.4040:0.00008033,KF302460:0.00016069)0.4360:0.00006179,MT768161:0.00069255)0.1410:0.00002936,KF938347:0.00060496)0.0160:0.00003976,((((((KF302456:0.00000000,KF302457:0.00000000)0.9950:0.00020192,(KF302458:0.00010931,KF302459:0.00013156)0.9580:0.00022028)0.9030:0.00023017,(MT768096:0.00039071,(KF938354:0.00010000,MT768119:0.00014087)0.9140:0.00021239)0.5790:0.00013228)0.2970:0.00002963,KR868678:0.00049846)0.0750:0.00005124,(MT768236:0.00055243,MT768240:0.00059407)0.2840:0.00006997)0.0310:0.00001411,((KF938333:0.00076476,KF938335:0.00189979)0.1970:0.00025390,((((KF938343:0.00030304,MT768212:0.00048067)0.8750:0.00007113,MT768127:0.00023027)0.7310:0.00004968,KF938344:0.00043291)0.6590:0.00011427,((MT768172:0.00024319,MT768214:0.00023906)0.7270:0.00006727,((KU681205:0.00005880,KU681216:0.00000139)1.0000:0.00030056,(MT768115:0.00006008,MT768116:0.00000012)0.9910:0.00036267)0.5870:0.00005354)0.9010:0.00018439)0.4840:0.00011269)0.0140:0.00002651)0.0000:0.00001970)0.0000:0.00002604)0.0000:0.00002507,MT768137:0.00060616)0.0090:0.00005341,KF977845:0.00008359)0.0630:0.00022358,KU681204:0.00080177)0.1540:0.00015925,TEP62:0.00122247)0.1810:0.00014231,ULU26:0.00258742)0.4690:0.00018836,MG837554:0.00079706)0.9380:0.00081931,MG837553:0.00157320)0.9120:0.00081541,((KF938325:0.00072294,KF938334:0.00048439)0.9770:0.00031916,(((((KF938321:0.00066581,KF938324:0.00054137)0.8390:0.00016219,KF938322:0.00086527)0.9810:0.00043149,KF938323:0.00068724)0.7170:0.00025908,KF938319:0.00040593)0.9910:0.00093892,((KF938332:0.00190728,KF938336:0.00094015)0.3930:0.00033903,(TEP83:0.00421948,(KF977847:0.00150785,((((KU681194:0.00045173,MT768093:0.00021130)0.4740:0.00010284,KU681198:0.00062124)0.4930:0.00014406,MT768105:0.00039917)0.6600:0.00023184,((MT768237:0.00000000,MT768239:0.00000000)1.0000:0.00055508,(MK829158:0.00045256,((((KF938317:0.00028067,MT768133:0.00087122)0.1580:0.00010630,MT768204:0.00043648)0.0300:0.00004951,(KU681177:0.00061780,KU681208:0.00064967)0.2060:0.00007189)0.0000:0.00003776,(KF938330:0.00135233,(((((((KU681206:0.00012163,KU681219:0.00023966)0.6580:0.00006281,KU681218:0.00005758)0.1580:0.00001652,KU681221:0.00001358)0.2140:0.00001852,HM236174:0.00019229)0.2930:0.00004108,KU681207:0.00018492)0.3840:0.00005297,KU681220:0.00055771)0.9020:0.00046228,((KU681179:0.00032863,MT768117:0.00015344)0.5370:0.00016833,((KU681178:0.00033116,KU681197:0.00057742)0.1770:0.00012109,((KF938338:0.00027191,KP998472:0.00021008)0.3460:0.00006138,(((KF938337:0.00003820,MF004244:0.00050417)0.3620:0.00004432,(KU681184:0.00044130,MT768104:0.00028188)0.9580:0.00028784)0.3830:0.00018261,(MT768092:0.00020582,((((MT768150:0.00032056,MT768187:0.00040282)0.3690:0.00006078,MT768198:0.00072416)0.0430:0.00004383,MT768079:0.00028768)0.0840:0.00004337,(((((KU681193:0.00074333,MT768102:0.00046302)0.7460:0.00012065,(MT768109:0.00028019,MT768151:0.00050369)0.5960:0.00012145)0.4370:0.00006820,KF938342:0.00074725)0.1990:0.00005753,MT768213:0.00075781)0.0040:0.00004878,((((((((((((((KF302441:0.00000000,KF302442:0.00000000)0.1090:0.00000000,(KF302443:0.00000000,KF302444:0.00000000)0.9370:0.00000000)0.8310:0.00000000,KF302440:0.00000000)0.9370:0.00017501,KF302445:0.00012614)0.8580:0.00033251,MT768241:0.00039139)0.1760:0.00001910,(MT768192:0.00055952,MT768233:0.00034503)0.4570:0.00007167)0.0870:0.00004053,(MT768184:0.00000075,MT768185:0.00011965)0.9020:0.00014027)0.0230:0.00002327,(MT768149:0.00036696,(MT768223:0.00023790,MT768235:0.00012349)0.4350:0.00005502)0.1580:0.00001453)0.0000:0.00002596,KF302446:0.00016596)0.0030:0.00003108,(MT768142:0.00018428,MT768145:0.00059997)0.3520:0.00006724)0.0000:0.00004008,MT768129:0.00042185)0.0000:0.00001784,((KU681211:0.00009784,KU681215:0.00002254)1.0000:0.00050714,(MT768069:0.00024521,(MT768139:0.00057733,(KU681209:0.00007533,KU681222:0.00004506)1.0000:0.00081216)0.4080:0.00005596)0.6280:0.00014988)0.1230:0.00004353)0.0000:0.00000973,(KF938326:0.00023702,(KF938345:0.00027034,(MT768141:0.00039335,(MT768163:0.00038849,(MT768135:0.00035343,MT768230:0.00036998)0.9000:0.00033583)0.0730:0.00002889)0.0600:0.00004603)0.0830:0.00002682)0.0790:0.00004601)0.0000:0.00002978,(MT768158:0.00041531,(MT768110:0.00017188,((KF938331:0.00050239,MT768094:0.00046288)0.2870:0.00011723,(MT768144:0.00019235,((MT768108:0.00050562,MT768138:0.00027811)0.5230:0.00003437,(MT768206:0.00005836,(((KP998470:0.00024041,MT768208:0.00018121)0.0460:0.00000213,KP998473:0.00023895)0.0080:0.00000206,(HM236175:0.00005594,((MF004242:0.00047757,MT768099:0.00036656)0.3500:0.00004834,(((((MT768100:0.00000000,MT768101:0.00000000)1.0000:0.00050159,MT768211:0.00022186)0.4590:0.00005711,MT768148:0.00042564)0.3180:0.00003252,MT768162:0.00038952)0.1020:0.00005076,(((((MT768218:0.00000000,MT768220:0.00000000)0.9960:0.00019099,KU681181:0.00053246)0.4170:0.00003923,MT768095:0.00020181)0.6420:0.00012555,MF004243:0.00072033)0.2370:0.00002914,(((MT768075:0.00029833,MT768098:0.00048558)0.1350:0.00000331,MT768125:0.00029808)0.0440:0.00001320,(MT768132:0.00108193,(MT768164:0.00040741,(MT768131:0.00036200,MT768238:0.00024061)0.8910:0.00007526)0.3140:0.00006620)0.0670:0.00004688)0.0000:0.00000682)0.0000:0.00001071)0.0000:0.00000636)0.0000:0.00001327)0.0000:0.00000558)0.0000:0.00000178)0.0000:0.00002592)0.0000:0.00001858)0.0000:0.00001825)0.0000:0.00000886)0.0000:0.00000682)0.0000:0.00001631)0.0000:0.00001295)0.0000:0.00000945)0.0000:0.00002552)0.0000:0.00001219)0.0000:0.00001140)0.0000:0.00003714)0.0000:0.00003525)0.0000:0.00002684)0.0010:0.00006944)0.0000:0.00003266)0.0010:0.00003346)0.0480:0.00001530)0.0250:0.00002842)0.4570:0.00017075)0.4050:0.00026160)0.4430:0.00051656)0.7980:0.00045889)0.7230:0.00044929)0.8480:0.00083359)0.6980:0.00066036,(((HM236180:0.00000000,HM236181:0.00006110)0.9990:0.00142881,TEP03:0.00415103)0.7180:0.00215578,(ULU31:0.00192860,(KP981378:0.00000000,KP981380:0.00000000)1.0000:0.00807654)0.4500:0.00138043)0.6450:0.00137756)0.6870:0.00093367,(KF938320:0.00177296,((HM236182:0.00042221,HM236183:0.00090696)1.0000:0.00170517,(KF938327:0.00079070,(KF938318:0.00062440,(((((KU681189:0.00000000,KU681191:0.00036188)0.5210:0.00003557,KU681188:0.00002463)0.3410:0.00004073,KU681187:0.00007969)0.5560:0.00004908,KU681201:0.00041786)0.7300:0.00019657,((((HM236178:0.00040788,HM236179:0.00061745)0.2590:0.00006713,(MT768091:0.00022044,MT768128:0.00032182)0.6190:0.00005367)0.1240:0.00002928,MT768136:0.00036253)0.1270:0.00002490,(MT768107:0.00025923,(MT768111:0.00017621,(KP998471:0.00021792,(MT768134:0.00032938,(MT768126:0.00038880,((MT768103:0.00018370,MT768157:0.00017763)0.2660:0.00001879,(MT768065:0.00027231,(MT768124:0.00024291,MT768193:0.00029942)0.4930:0.00002892)0.3570:0.00004157)0.0940:0.00003322)0.1260:0.00003240)0.0270:0.00000809)0.1460:0.00005720)0.0830:0.00004391)0.0960:0.00005041)0.2360:0.00003801)0.4290:0.00007538)1.0000:0.00098424)0.9170:0.00081004)0.8660:0.00068334)1.0000:0.00243862,(HM236187:0.00010733,HM236186:0.00007246)1.0000:0.01980455);
