# Supplementary material for: Archaeogenetic analysis of Neolithic sheep from Anatolia suggests a complex demographic history since domestication
Source: Commun Biol. 2021 Nov 12;4:1279. doi: 10.1038/s42003-021-02794-8 (PMC8589978; doi:10.1038/s42003-021-02794-8)
Supplement: Supplementary file 4 — Supplementary Datas [file 42003_2021_2794_MOESM4_ESM.zip › Supplementary_Data_10.xlsx]

## Sheet: Sheet1
Haplogroups of 318 mitogenomes, assigned by NJ and 144 bp analyses.
Accession Number	Based on NJ	Based on 5 points	Reference	Database
AF010406	HPG B	HPG B	Hiendleder et al.20	NCBI
HM236174	HPG A	HPG A	Meadows et al.18	NCBI
HM236175	HPG A	HPG A	Meadows et al.18	NCBI
HM236176	HPG B	HPG B	Meadows et al.18	NCBI
HM236177	HPG B	HPG B	Meadows et al.18	NCBI
HM236178	HPG C	HPG C	Meadows et al.18	NCBI
HM236179	HPG C	HPG C	Meadows et al.18	NCBI
HM236180	HPG D	HPG D	Meadows et al.18	NCBI
HM236181	HPG D	HPG D	Meadows et al.18	NCBI
HM236182	HPG E	HPG E	Meadows et al.18	NCBI
HM236183	HPG E	HPG E	Meadows et al.18	NCBI
KF302440	HPG A	HPG A	Lancioni et al.39	NCBI
KF302441	HPG A	HPG A	Lancioni et al.39	NCBI
KF302442	HPG A	HPG A	Lancioni et al.39	NCBI
KF302443	HPG A	HPG A	Lancioni et al.39	NCBI
KF302444	HPG A	HPG A	Lancioni et al.39	NCBI
KF302445	HPG A	HPG A	Lancioni et al.39	NCBI
KF302446	HPG A	HPG A	Lancioni et al.39	NCBI
KF302447	HPG B	HPG B	Lancioni et al.39	NCBI
KF302448	HPG B	HPG B	Lancioni et al.39	NCBI
KF302449	HPG B	HPG B	Lancioni et al.39	NCBI
KF302450	HPG B	HPG B	Lancioni et al.39	NCBI
KF302451	HPG B	HPG B	Lancioni et al.39	NCBI
KF302452	HPG B	HPG B	Lancioni et al.39	NCBI
KF302453	HPG B	HPG B	Lancioni et al.39	NCBI
KF302454	HPG B	HPG B	Lancioni et al.39	NCBI
KF302455	HPG B	HPG B	Lancioni et al.39	NCBI
KF302456	HPG B	HPG B	Lancioni et al.39	NCBI
KF302457	HPG B	HPG B	Lancioni et al.39	NCBI
KF302458	HPG B	HPG B	Lancioni et al.39	NCBI
KF302459	HPG B	HPG B	Lancioni et al.39	NCBI
KF302460	HPG B	HPG B	Lancioni et al.39	NCBI
KF302461	HPG B	HPG B	Lancioni et al.39	NCBI
KF302462	HPG B	HPG B	Lancioni et al.39	NCBI
KF938317	HPG A	HPG A	Lv et al.4	NCBI
KF938318	HPG C	HPG C	Lv et al.4	NCBI
KF938319	HPG A	HPG A	Lv et al.4	NCBI
KF938320	HPG D	HPG C	Lv et al.4	NCBI
KF938321	HPG A	HPG C	Lv et al.4	NCBI
KF938322	HPG A	HPG B	Lv et al.4	NCBI
KF938323	HPG A	HPG A	Lv et al.4	NCBI
KF938324	HPG A	HPG C	Lv et al.4	NCBI
KF938325	HPG A	HPG B	Lv et al.4	NCBI
KF938326	HPG A	HPG A	Lv et al.4	NCBI
KF938327	HPG C	HPG C	Lv et al.4	NCBI
KF938328	HPG B	HPG B	Lv et al.4	NCBI
KF938329	HPG B	HPG B	Lv et al.4	NCBI
KF938330	HPG A	HPG A	Lv et al.4	NCBI
KF938331	HPG A	HPG A	Lv et al.4	NCBI
KF938332	HPG A	HPG A	Lv et al.4	NCBI
KF938333	HPG B	HPG B	Lv et al.4	NCBI
KF938334	HPG A	HPG B	Lv et al.4	NCBI
KF938335	HPG B	HPG B	Lv et al.4	NCBI
KF938336	HPG A	HPG A	Lv et al.4	NCBI
KF938337	HPG A	HPG A	Lv et al.4	NCBI
KF938338	HPG A	HPG A	Lv et al.4	NCBI
KF938339	HPG B	HPG B	Lv et al.4	NCBI
KF938340	HPG B	HPG B	Lv et al.4	NCBI
KF938341	HPG B	HPG B	Lv et al.4	NCBI
KF938342	HPG A	HPG A	Lv et al.4	NCBI
KF938343	HPG B	HPG B	Lv et al.4	NCBI
KF938344	HPG B	HPG B	Lv et al.4	NCBI
KF938345	HPG A	HPG A	Lv et al.4	NCBI
KF938346	HPG B	HPG B	Lv et al.4	NCBI
KF938347	HPG B	HPG B	Lv et al.4	NCBI
KF938348	HPG B	HPG B	Lv et al.4	NCBI
KF938349	HPG B	HPG B	Lv et al.4	NCBI
KF938350	HPG B	HPG B	Lv et al.4	NCBI
KF938351	HPG B	HPG B	Lv et al.4	NCBI
KF938352	HPG B	HPG B	Lv et al.4	NCBI
KF938353	HPG B	HPG B	Lv et al.4	NCBI
KF938354	HPG B	HPG B	Lv et al.4	NCBI
KF938355	HPG B	HPG B	Lv et al.4	NCBI
KF938356	HPG B	HPG B	Lv et al.4	NCBI
KF938357	HPG B	HPG B	Lv et al.4	NCBI
KF938358	HPG B	HPG B	Lv et al.4	NCBI
KF938359	HPG B	HPG B	Lv et al.4	NCBI
KF977845	HPG B	HPG B	Brahi et al.41	NCBI
KF977846	HPG B	HPG B	Brahi et al.41	NCBI
KF977847	HPG A	HPG A	Brahi et al.41	NCBI
KJ954145	HPG B	HPG B	Hu and Gao40	NCBI
KP702285	HPG B	HPG A	Fan et al.42	NCBI
KP981378	HPG D	HPG C	Fan et al.42	NCBI
KP981379	HPG B	HPG B	Fan et al.42	NCBI
KP981380	HPG D	HPG C	Fan et al.42	NCBI
KP998470	HPG A	HPG A	Liu et al.43	NCBI
KP998471	HPG C	HPG C	Liu et al.43	NCBI
KP998472	HPG A	HPG A	Liu et al.43	NCBI
KP998473	HPG A	HPG A	Liu et al.43	NCBI
KR868678	HPG B	HPG B	Yang et al.44	NCBI
KU681175	HPG B	HPG B	Niu et al.45	NCBI
KU681176	HPG B	HPG B	Niu et al.45	NCBI
KU681177	HPG A	HPG A	Niu et al.45	NCBI
KU681178	HPG A	HPG A	Niu et al.45	NCBI
KU681179	HPG A	HPG A	Niu et al.45	NCBI
KU681180	HPG B	HPG B	Niu et al.45	NCBI
KU681181	HPG A	HPG A	Niu et al.45	NCBI
KU681182	HPG B	HPG B	Niu et al.45	NCBI
KU681183	HPG B	HPG B	Niu et al.45	NCBI
KU681184	HPG A	HPG A	Niu et al.45	NCBI
KU681185	HPG B	HPG B	Niu et al.45	NCBI
KU681186	HPG B	HPG B	Niu et al.45	NCBI
KU681187	HPG C	HPG C	Niu et al.45	NCBI
KU681188	HPG C	HPG C	Niu et al.45	NCBI
KU681189	HPG C	HPG C	Niu et al.45	NCBI
KU681190	HPG B	HPG B	Niu et al.45	NCBI
KU681191	HPG C	HPG C	Niu et al.45	NCBI
KU681192	HPG B	HPG B	Niu et al.45	NCBI
KU681193	HPG A	HPG A	Niu et al.45	NCBI
KU681194	HPG A	HPG A	Niu et al.45	NCBI
KU681195	HPG B	HPG B	Niu et al.45	NCBI
KU681196	HPG B	HPG A	Niu et al.45	NCBI
KU681197	HPG A	HPG A	Niu et al.45	NCBI
KU681198	HPG A	HPG A	Niu et al.45	NCBI
KU681199	HPG B	HPG C	Niu et al.45	NCBI
KU681200	HPG B	HPG C	Niu et al.45	NCBI
KU681201	HPG C	HPG C	Niu et al.45	NCBI
KU681202	HPG B	HPG B	Niu et al.45	NCBI
KU681203	HPG B	HPG B	Niu et al.45	NCBI
KU681204	HPG B	HPG B	Niu et al.45	NCBI
KU681205	HPG B	HPG B	Niu et al.45	NCBI
KU681206	HPG A	HPG A	Niu et al.45	NCBI
KU681207	HPG A	HPG A	Niu et al.45	NCBI
KU681208	HPG A	HPG A	Niu et al.45	NCBI
KU681209	HPG A	HPG A	Niu et al.45	NCBI
KU681210	HPG B	HPG B	Niu et al.45	NCBI
KU681211	HPG A	HPG A	Niu et al.45	NCBI
KU681212	HPG B	HPG B	Niu et al.45	NCBI
KU681213	HPG B	HPG B	Niu et al.45	NCBI
KU681214	HPG B	HPG B	Niu et al.45	NCBI
KU681215	HPG A	HPG A	Niu et al.45	NCBI
KU681216	HPG B	HPG B	Niu et al.45	NCBI
KU681217	HPG B	HPG B	Niu et al.45	NCBI
KU681218	HPG A	HPG A	Niu et al.45	NCBI
KU681219	HPG A	HPG A	Niu et al.45	NCBI
KU681220	HPG A	HPG A	Niu et al.45	NCBI
KU681221	HPG A	HPG A	Niu et al.45	NCBI
KU681222	HPG A	HPG A	Niu et al.45	NCBI
KU681223	HPG B	HPG B	Niu et al.45	NCBI
KU681224	HPG B	HPG B	Niu et al.45	NCBI
MF004242	HPG A	HPG A	Mustafa et al.50	NCBI
MF004243	HPG A	HPG A	Mustafa et al.50	NCBI
MF004244	HPG A	HPG A	Mustafa et al.50	NCBI
MF004245	HPG B	HPG B	Mustafa et al.50	NCBI
MF004246	HPG B	HPG B	Mustafa et al.50	NCBI
MG837553	HPG B	HPG B	Liu et al.46	NCBI
MG837554	HPG B	HPG B	Liu et al.46	NCBI
MH841966	HPG B	HPG B	Shepherd et al.48	NCBI
MH841967	HPG B	HPG B	Shepherd et al.48	NCBI
MH841968	HPG B	HPG B	Shepherd et al.48	NCBI
MK829158	HPG A	HPG A	Fu et al.47	NCBI
MT768063	HPG B	HPG B	Deng et al.49	NCBI
MT768064	HPG B	HPG B	Deng et al.49	NCBI
MT768065	HPG C	HPG C	Deng et al.49	NCBI
MT768066	HPG B	HPG B	Deng et al.49	NCBI
MT768067	HPG B	HPG B	Deng et al.49	NCBI
MT768068	HPG B	HPG B	Deng et al.49	NCBI
MT768069	HPG A	HPG A	Deng et al.49	NCBI
MT768070	HPG B	HPG B	Deng et al.49	NCBI
MT768071	HPG B	HPG B	Deng et al.49	NCBI
MT768072	HPG B	HPG B	Deng et al.49	NCBI
MT768075	HPG A	HPG A	Deng et al.49	NCBI
MT768076	HPG B	HPG B	Deng et al.49	NCBI
MT768077	HPG B	HPG B	Deng et al.49	NCBI
MT768078	HPG B	HPG B	Deng et al.49	NCBI
MT768079	HPG A	HPG A	Deng et al.49	NCBI
MT768080	HPG B	HPG B	Deng et al.49	NCBI
MT768081	HPG B	HPG B	Deng et al.49	NCBI
MT768082	HPG B	HPG B	Deng et al.49	NCBI
MT768091	HPG C	HPG C	Deng et al.49	NCBI
MT768092	HPG A	HPG A	Deng et al.49	NCBI
MT768093	HPG A	HPG A	Deng et al.49	NCBI
MT768094	HPG A	HPG A	Deng et al.49	NCBI
MT768095	HPG A	HPG A	Deng et al.49	NCBI
MT768096	HPG B	HPG B	Deng et al.49	NCBI
MT768098	HPG A	HPG A	Deng et al.49	NCBI
MT768099	HPG A	?	Deng et al.49	NCBI
MT768100	HPG B	HPG B	Deng et al.49	NCBI
MT768101	HPG A	HPG A	Deng et al.49	NCBI
MT768102	HPG A	HPG A	Deng et al.49	NCBI
MT768103	HPG C	HPG C	Deng et al.49	NCBI
MT768104	HPG A	HPG A	Deng et al.49	NCBI
MT768105	HPG A	HPG A	Deng et al.49	NCBI
MT768107	HPG C	HPG C	Deng et al.49	NCBI
MT768108	HPG A	HPG A	Deng et al.49	NCBI
MT768109	HPG A	HPG A	Deng et al.49	NCBI
MT768110	HPG A	HPG A	Deng et al.49	NCBI
MT768111	HPG C	HPG C	Deng et al.49	NCBI
MT768112	HPG B	HPG B	Deng et al.49	NCBI
MT768113	HPG B	HPG B	Deng et al.49	NCBI
MT768114	HPG B	HPG B	Deng et al.49	NCBI
MT768115	HPG B	HPG B	Deng et al.49	NCBI
MT768116	HPG B	HPG B	Deng et al.49	NCBI
MT768117	HPG A	HPG A	Deng et al.49	NCBI
MT768118	HPG B	HPG B	Deng et al.49	NCBI
MT768119	HPG B	HPG B	Deng et al.49	NCBI
MT768120	HPG B	HPG B	Deng et al.49	NCBI
MT768121	HPG B	HPG B	Deng et al.49	NCBI
MT768122	HPG B	HPG B	Deng et al.49	NCBI
MT768123	HPG B	HPG B	Deng et al.49	NCBI
MT768124	HPG C	HPG C	Deng et al.49	NCBI
MT768125	HPG A	HPG A	Deng et al.49	NCBI
MT768126	HPG C	HPG C	Deng et al.49	NCBI
MT768127	HPG B	HPG B	Deng et al.49	NCBI
MT768128	HPG C	HPG C	Deng et al.49	NCBI
MT768129	HPG A	HPG A	Deng et al.49	NCBI
MT768130	HPG B	HPG B	Deng et al.49	NCBI
MT768131	HPG A	HPG A	Deng et al.49	NCBI
MT768132	HPG A	?	Deng et al.49	NCBI
MT768133	HPG A	HPG A	Deng et al.49	NCBI
MT768134	HPG C	HPG C	Deng et al.49	NCBI
MT768135	HPG A	HPG A	Deng et al.49	NCBI
MT768136	HPG C	HPG C	Deng et al.49	NCBI
MT768137	HPG B	HPG B	Deng et al.49	NCBI
MT768138	HPG A	HPG A	Deng et al.49	NCBI
MT768139	HPG A	HPG A	Deng et al.49	NCBI
MT768140	HPG B	HPG B	Deng et al.49	NCBI
MT768141	HPG A	HPG A	Deng et al.49	NCBI
MT768142	HPG A	HPG A	Deng et al.49	NCBI
MT768143	HPG B	HPG B	Deng et al.49	NCBI
MT768144	HPG A	HPG A	Deng et al.49	NCBI
MT768145	HPG A	HPG A	Deng et al.49	NCBI
MT768148	HPG A	HPG A	Deng et al.49	NCBI
MT768149	HPG A	HPG A	Deng et al.49	NCBI
MT768150	HPG A	HPG A	Deng et al.49	NCBI
MT768151	HPG A	HPG A	Deng et al.49	NCBI
MT768152	HPG B	HPG B	Deng et al.49	NCBI
MT768153	HPG B	HPG B	Deng et al.49	NCBI
MT768154	HPG B	HPG B	Deng et al.49	NCBI
MT768155	HPG B	HPG B	Deng et al.49	NCBI
MT768156	HPG B	HPG B	Deng et al.49	NCBI
MT768157	HPG C	HPG C	Deng et al.49	NCBI
MT768158	HPG A	HPG A	Deng et al.49	NCBI
MT768159	HPG B	HPG B	Deng et al.49	NCBI
MT768160	HPG B	HPG B	Deng et al.49	NCBI
MT768161	HPG B	HPG B	Deng et al.49	NCBI
MT768162	HPG A	HPG A	Deng et al.49	NCBI
MT768163	HPG A	HPG A	Deng et al.49	NCBI
MT768164	HPG A	HPG A	Deng et al.49	NCBI
MT768165	HPG B	HPG B	Deng et al.49	NCBI
MT768166	HPG B	HPG B	Deng et al.49	NCBI
MT768167	HPG B	HPG B	Deng et al.49	NCBI
MT768168	HPG B	HPG B	Deng et al.49	NCBI
MT768169	HPG B	HPG B	Deng et al.49	NCBI
MT768170	HPG B	HPG B	Deng et al.49	NCBI
MT768171	HPG B	HPG B	Deng et al.49	NCBI
MT768172	HPG B	HPG B	Deng et al.49	NCBI
MT768173	HPG B	HPG B	Deng et al.49	NCBI
MT768174	HPG B	HPG B	Deng et al.49	NCBI
MT768175	HPG B	HPG B	Deng et al.49	NCBI
MT768176	HPG B	HPG B	Deng et al.49	NCBI
MT768177	HPG B	HPG B	Deng et al.49	NCBI
MT768178	HPG B	HPG B	Deng et al.49	NCBI
MT768179	HPG B	HPG B	Deng et al.49	NCBI
MT768180	HPG B	HPG B	Deng et al.49	NCBI
MT768181	HPG B	HPG B	Deng et al.49	NCBI
MT768182	HPG B	HPG B	Deng et al.49	NCBI
MT768183	HPG B	HPG B	Deng et al.49	NCBI
MT768184	HPG A	HPG A	Deng et al.49	NCBI
MT768185	HPG A	HPG A	Deng et al.49	NCBI
MT768187	HPG A	HPG A	Deng et al.49	NCBI
MT768188	HPG B	HPG B	Deng et al.49	NCBI
MT768189	HPG B	HPG B	Deng et al.49	NCBI
MT768190	HPG B	HPG B	Deng et al.49	NCBI
MT768191	HPG B	HPG B	Deng et al.49	NCBI
MT768192	HPG A	HPG A	Deng et al.49	NCBI
MT768193	HPG C	HPG C	Deng et al.49	NCBI
MT768194	HPG B	HPG B	Deng et al.49	NCBI
MT768195	HPG B	HPG B	Deng et al.49	NCBI
MT768197	HPG B	HPG B	Deng et al.49	NCBI
MT768198	HPG A	HPG A	Deng et al.49	NCBI
MT768199	HPG B	HPG B	Deng et al.49	NCBI
MT768200	HPG B	HPG B	Deng et al.49	NCBI
MT768201	HPG B	HPG B	Deng et al.49	NCBI
MT768202	HPG B	HPG B	Deng et al.49	NCBI
MT768203	HPG B	HPG B	Deng et al.49	NCBI
MT768204	HPG A	HPG A	Deng et al.49	NCBI
MT768205	HPG B	HPG B	Deng et al.49	NCBI
MT768206	HPG A	HPG A	Deng et al.49	NCBI
MT768207	HPG B	HPG B	Deng et al.49	NCBI
MT768208	HPG A	HPG A	Deng et al.49	NCBI
MT768209	HPG B	HPG B	Deng et al.49	NCBI
MT768210	HPG B	HPG B	Deng et al.49	NCBI
MT768211	HPG A	HPG A	Deng et al.49	NCBI
MT768212	HPG B	HPG B	Deng et al.49	NCBI
MT768213	HPG A	HPG A	Deng et al.49	NCBI
MT768214	HPG B	HPG B	Deng et al.49	NCBI
MT768215	HPG B	HPG B	Deng et al.49	NCBI
MT768216	HPG B	HPG B	Deng et al.49	NCBI
MT768217	HPG B	HPG B	Deng et al.49	NCBI
MT768218	HPG A	HPG A	Deng et al.49	NCBI
MT768219	HPG B	HPG B	Deng et al.49	NCBI
MT768220	HPG A	HPG A	Deng et al.49	NCBI
MT768223	HPG A	HPG A	Deng et al.49	NCBI
MT768224	HPG B	HPG B	Deng et al.49	NCBI
MT768225	HPG B	HPG B	Deng et al.49	NCBI
MT768226	HPG B	HPG B	Deng et al.49	NCBI
MT768227	HPG B	HPG B	Deng et al.49	NCBI
MT768228	HPG B	HPG B	Deng et al.49	NCBI
MT768229	HPG B	HPG B	Deng et al.49	NCBI
MT768230	HPG A	HPG A	Deng et al.49	NCBI
MT768232	HPG B	HPG B	Deng et al.49	NCBI
MT768233	HPG A	HPG A	Deng et al.49	NCBI
MT768234	HPG B	HPG B	Deng et al.49	NCBI
MT768235	HPG A	HPG A	Deng et al.49	NCBI
MT768237	HPG A	HPG A	Deng et al.49	NCBI
MT768238	HPG A	HPG A	Deng et al.49	NCBI
MT768239	HPG A	HPG A	Deng et al.49	NCBI
MT768240	HPG B	HPG B	Deng et al.49	NCBI
MT768241	HPG A	HPG A	Deng et al.49	NCBI
NC001941	HPG B	HPG B	Hiendleder et al.38	NCBI
TEP03	HPG D	HPG B	Present data	ENA
TEP62	HPG B	HPG B	Present data	ENA
TEP83	HPG A	HPG A	Present data	ENA
ULU26	HPG B	HPG B	Present data	ENA
ULU31	HPG D	HPG B	Present data	ENA
