# Supplementary material for: Archaeogenetic analysis of Neolithic sheep from Anatolia suggests a complex demographic history since domestication
Source: Commun Biol. 2021 Nov 12;4:1279. doi: 10.1038/s42003-021-02794-8 (PMC8589978; doi:10.1038/s42003-021-02794-8)
Supplement: Supplementary file 4 — Supplementary Datas [file 42003_2021_2794_MOESM4_ESM.zip › Supplementary_Data_1.xlsx]

## Sheet: Sheet1
Genetic and archaeological information on sheep used in nuclear and mitochondrial DNA analyses.
No	Archaeological Site	Lab ID	Excavation IDs	Date	Number of times sequenced	HPG
1	Pınarbaşı Höyük	PB25	BHL 8688	14000-11000 cal BCE	2	B
2	Pınarbaşı Höyük	PB28	BIA 8194	14000-11000 cal BCE	2	B
3	Pınarbaşı Höyük	PB33	BIH 4094	14000-11000 cal BCE	2	B
4	Pınarbaşı Höyük	PB2	ABU 193	9600-7800 cal BCE	3	B
5	Pınarbaşı Höyük	PB10	BBH 10208	6500-6000 cal BCE	2	D
6	Pınarbaşı Höyük	PB12	BBH 10025	6500-6000 cal BCE	2	B
7	Pınarbaşı Höyük	PB6	BBH 188	6500-6000 cal BCE	2	B
8	Pınarbaşı Höyük	PB8	BBH 10207	6500-6000 cal BCE	2	B
9	Boncuklu Höyük	BK1	9318	8400-7800 cal BCE	1	B
10	Boncuklu Höyük	BK3	NAE 2945	8400-7800 cal BCE	2	B
11	Canhasan III Höyüğü	CH1	49F BONE ID 142	7400-7100 cal BCE	2	B
12	Canhasan III Höyüğü	CH2	49L BONE ID 137	7400-7100 cal BCE	2	B
13	Canhasan III Höyüğü	CH3	49T BONE ID 087	7400-7100 cal BCE	2	B
14	Canhasan III Höyüğü	CH4	BONE ID 150	7400-7100 cal BCE	1	A
15	Canhasan III Höyüğü	CH5	BONE ID 014	7400-7100 cal BCE	1	B
16	Tepecik-Çiftlik Höyük	TEP1	1/15J/52C	6000-5800 BCE	3	B
17	Tepecik-Çiftlik Höyük	TEP20	20/15K/109C	6000-5800 BCE	2	B
18	Tepecik-Çiftlik Höyük	TEP41	41/15K/122C	6000-5800 BCE	3	B
19	Tepecik-Çiftlik Höyük	TEP50	50/15K/89C	6000-5800 BCE	2	B
20	Tepecik-Çiftlik Höyük	TEP10	10/15K/101C	6000-5800 BCE	2	E
21	Tepecik-Çiftlik Höyük	TEP17	17/15K/111C	6000-5800 BCE	2	B
22	Tepecik-Çiftlik Höyük	TEP4	4/15K/100C	6000-5800 BCE	2	B
23	Tepecik-Çiftlik Höyük	TEP49	49/15K/65C	6000-5800 BCE	2	B
24	Tepecik-Çiftlik Höyük	TEP7	7/15K/100C	6000-5800 BCE	3	B
25	Tepecik-Çiftlik Höyük	TEP8	8/15K/100C	6000-5800 BCE	2	B
26	Tepecik-Çiftlik Höyük	TEP48	48/15K/65C	6000-5800 BCE	1	E
27	Tepecik-Çiftlik Höyük	TEP03_depo*	780/16K/326	7059-6756 cal BCE	2	(D)B
				7994+/-41 BPδ
				(TÜBİTAK-694)
28	Tepecik-Çiftlik Höyük	TEP4_depo	779/16K/325	7100-6900 BCE	3	B
29	Tepecik-Çiftlik Höyük	TEP43	43/15J/87C	6000-5800 BCE	3	B
30	Tepecik-Çiftlik Höyük	TEP5	5/15J/57C	6000-5800 BCE	1	B
31	Tepecik-Çiftlik Höyük	TEP45	45/15K/119C	6000-5800 BCE	2	B
32	Tepecik-Çiftlik Höyük	TEP46	46/15K/119C	6000-5800 BCE	2	B
33	Tepecik-Çiftlik Höyük	TEP52	52/16K/247C	6700-6600 BCE	2	B
34	Tepecik-Çiftlik Höyük	TEP53	53/16K/245C	6700-6600 BCE	3	B
35	Tepecik-Çiftlik Höyük	TEP54	54/16K/253C	6700-6600 BCE	3	B
36	Tepecik-Çiftlik Höyük	TEP55	55/16K/263C	6700-6600 BCE	3	E
37	Tepecik-Çiftlik Höyük	TEP56	56/16K/265C	6700-6600 BCE	2	E
38	Tepecik-Çiftlik Höyük	TEP57	57/16K/265C	6700-6000 BCE	3	B
39	Tepecik-Çiftlik Höyük	TEP58	58/16K/265C	6645-6505 cal BCE	2	B
				7760+/-30 BPδ
				(Beta-373271)
40	Tepecik-Çiftlik Höyük	TEP61	61/16K/262C	6800-6700 BCE	3	B
41	Tepecik-Çiftlik Höyük	TEP62*	62/16K/262C	7031-6687 cal BCE	2	B
				7934+/-37 BPδ
				(TÜBİTAK-695)
42	Tepecik-Çiftlik Höyük	TEP12_depo	-/16K/253C	6800-6600 BCE	2	B
43	Tepecik-Çiftlik Höyük	TEP16_depo	-/16K/245C	6800-6600 BCE	2	E
44	Tepecik-Çiftlik Höyük	TEP48_2014	1345/17K/280C	6800-6600 BCE	2	B
45	Tepecik-Çiftlik Höyük	TEP57_2014	1353/16K/173C	6700-6600 BCE	2	B
46	Tepecik-Çiftlik Höyük	TEP60_2014	1356/16K/250C	6700-6600 BCE	2	B
47	Tepecik-Çiftlik Höyük	TEP82_2014	1372/17K/229C	6700-6600 BCE	2	B
48	Tepecik-Çiftlik Höyük	TEP87_2014	1377/17K/229C	6800-6700 BCE	2	B
49	Tepecik-Çiftlik Höyük	TEP93_2014	1383/17K/5-6 210C	6800-6700 BCE	2	B
50	Tepecik-Çiftlik Höyük	TEP94_2014	1384/17K/6- 226C	6800-6700 BCE	2	B
51	Tepecik-Çiftlik Höyük	TEP83_2014	1373/17K/5-6 212C	6469-6361 cal BCE	3	A
				7545 +/-37 BPδ
				(TÜBİTAK-696)
52	Tepecik-Çiftlik Höyük	TEP14_depo	-/16K/258C	6800-6600 BCE	2	A
53	Tepecik-Çiftlik Höyük	TEP78_2014	1370/17K/22 2C	6700-6600 BCE	2	A
54	Tepecik-Çiftlik Höyük	TEP11_depo	-/16K/157C	6800-6600 BCE	1	A
55	Tepecik-Çiftlik Höyük	TEP13_depo	-/16K/252C	6800-6600 BCE	1	B
56	Tepecik-Çiftlik Höyük	TEP68_2014	1362/16K/276C	6900-6800 BCE	2	B
57	Tepecik-Çiftlik Höyük	TEP72_2014	1365/16K/267C	6900-6800 BCE	3	B
58	Tepecik-Çiftlik Höyük	TEP60	60/16K/267C	6700-6000 BCE	3	B
59	Tepecik-Çiftlik Höyük	TEP7_depo	783/16L/231	6500-6400 BCE	3	D
60	Tepecik-Çiftlik Höyük	TEP8_depo	783/16L/231	6500-6400 BCE	3	B
61	Ulucak Höyük	ULU12	Ulucak 8, VI, Astv	7000-6500 BCE	3	B
62	Ulucak Höyük	ULU27	Ulucak 5, VI, MD	7000-6500 BCE	2	E
63	Ulucak Höyük	ULU31*	L12C, 139, KNU	6227-6071 cal BCE	3	(D)B
				7291+/-38 BPδ
				(TÜBİTAK-697)
64	Ulucak Höyük	ULU32	L12D, 168, 215.13, 215.07, LHU	6500-6000 BCE	2	B
65	Ulucak Höyük	ULU34	L12, ctd, Birim 141, 215.11, 215.08, KOG	6500-6000 BCE	3	B
66	Ulucak Höyük	ULU36	L12D, 163,215.16, 215.07, LEB	6500-6000 BCE	2	B
67	Ulucak Höyük	ULU4	Ulucak 7, VI	7000-6500 BCE	3	B
68	Ulucak Höyük	ULU6	Ulucak 16, VI	7000-6500 BCE	3	B
69	Ulucak Höyük	ULU26	Ulucak 3, VI, M3	6850-6500 BCE	2	B
70	Ulucak Höyük	ULU9	Ulucak 10, VI, Astv	7000-6500 BCE	1	B
71	Ulucak Höyük	ULU23	Ulucak 19, IV, HM	6000- 5700/5600 BCE	1	B
72	Ulucak Höyük	ULU37	L12, ctd, 94, 215.02, 214.50, LHP	6500-6000 BCE	1	B
73	Barcın Höyük	BH12	26485	6300-6200 BCE	3	B
74	Barcın Höyük	BH14	30790	6300-6200 BCE	3	B
75	Barcın Höyük	BH15	30418	6500-6400 BCE	2	B
76	Barcın Höyük	BH16	26474	6300-6200 BCE	3	B
77	Barcın Höyük	BH17	37302	6300-6200 BCE	3	B
78	Barcın Höyük	BH19	37301	6500-6400 BCE	2	B
79	Barcın Höyük	BH2	26477	6500-6400 BCE	2	B
80	Barcın Höyük	BH20	37303	6500-6300 BCE	2	B
81	Barcın Höyük	BH24	37339	6300-6200 BCE	2	B
82	Barcın Höyük	BH26	26488	6300-6100 BCE	2	B
83	Barcın Höyük	BH27	31319	6500-6300 BCE	3	B
84	Barcın Höyük	BH3	26484	6300-6100 BCE	3	B
85	Barcın Höyük	BH32	37084	6300-6200 BCE	2	B
86	Barcın Höyük	BH41	37078	6300-6200 BCE	3	B
87	Barcın Höyük	BH6	31083	6300-6200 BCE	2	B
88	Barcın Höyük	BH7	31183	6300-6200 BCE	2	B
89	Barcın Höyük	BH11	31547	6300-6200 BCE	3	A
90	Barcın Höyük	BH8	26486	6300-6100 BCE	1	B
91	Barcın Höyük	BH35	37306	6500-6400 BCE	1	B
92	Pınarbaşı Höyük	PB9	10072	7. M cal BCE	N/A	N/A
93	Pınarbaşı Höyük	PB13	10015	10./9. M cal BCE	N/A	N/A
94	Pınarbaşı Höyük	PB14	9355	10./9. M cal BCE	N/A	N/A
95	Pınarbaşı Höyük	PB15	9354	10./9. M cal BCE	N/A	N/A
96	Pınarbaşı Höyük	PB24	8680	Epipaleolithic	N/A	N/A
97	Pınarbaşı Höyük	PB26	8034	Epipaleolithic	N/A	N/A
98	Pınarbaşı Höyük	PB29	10379	10./9. M cal BCE	N/A	N/A
99	Pınarbaşı Höyük	PB31	PB5071,8264	Epipaleolithic	N/A	N/A
100	Pınarbaşı Höyük	PB32	#4094	Epipaleolithic	N/A	N/A
101	Boncuklu Höyük	BK2	2540	8400-7800 cal BCE	N/A	N/A
102	Boncuklu Höyük	BK4	4386	8400-7800 cal BCE	N/A	N/A
103	Boncuklu Höyük	BK5	4370	8400-7800 cal BCE	N/A	N/A
104	Tepecik-Çiftlik Höyük	TEP9	9/15K/99C	6085-6010 cal BCE 7200+/-30 BPδ (Beta-373270)	N/A	N/A
105	Tepecik-Çiftlik Höyük	TEP59	59/16K/267C	6700 BCE	N/A	N/A
106	Tepecik-Çiftlik Höyük	TEP63	63/16K/245C	6700-6500 BCE	N/A	N/A
107	Tepecik-Çiftlik Höyük	TEP1_depo	780/16K/326	7500-7000 BCE	N/A	N/A
108	Tepecik-Çiftlik Höyük	TEP2_depo	779/16K/325	7500-7000 BCE	N/A	N/A
109	Tepecik-Çiftlik Höyük	TEP5_depo	780/16K/326	7500-7000 BCE	N/A	N/A
110	Tepecik-Çiftlik Höyük	TEP6_depo	782/16L/232	6500-6400 BCE	N/A	N/A
111	Tepecik-Çiftlik Höyük	TEP9_depo	781/16L/232	6500-6400 BCE	N/A	N/A
112	Tepecik-Çiftlik Höyük	TEP10_depo	-/16K/245C	6500-5800 BCE	N/A	N/A
113	Tepecik-Çiftlik Höyük	TEP15_depo	-/16K/247C	6500-5800 BCE	N/A	N/A
114	Tepecik-Çiftlik Höyük	TEP17_depo	-/16K/247C	6500-5800 BCE	N/A	N/A
115	Tepecik-Çiftlik Höyük	TEP18_depo	-/16K/254C	6500-5800 BCE	N/A	N/A
116	Tepecik-Çiftlik Höyük	TEP19_depo	-/16K/246C	6500-5800 BCE	N/A	N/A
117	Tepecik-Çiftlik Höyük	TEP20_depo	-/16K/246C	6500-5800 BCE	N/A	N/A
118	Tepecik-Çiftlik Höyük	TEP1637	-/16K/173C(173)	6800-6600 BCE	N/A	N/A
119	Tepecik-Çiftlik Höyük	TEP1638	-/16K/173C(173)	6800-6600 BCE	N/A	N/A
120	Tepecik-Çiftlik Höyük	TEP1639	-/16K/173C(173)	6800-6600 BCE	N/A	N/A
121	Tepecik-Çiftlik Höyük	TEP1640	-/16K/173C(173)	6800-6600 BCE	N/A	N/A
122	Tepecik-Çiftlik Höyük	TEP1641	-/16K/173C(173)	6800-6600 BCE	N/A	N/A
123	Tepecik-Çiftlik Höyük	TEP1642	-/16K/173C(173)	6800-6600 BCE	N/A	N/A
124	Tepecik-Çiftlik Höyük	TEP1653	-/16K/173C(173)	6800-6600 BCE	N/A	N/A
125	Tepecik-Çiftlik Höyük	TEP1654	-/16K/173C(173)	6800-6600 BCE	N/A	N/A
126	Tepecik-Çiftlik Höyük	TEP1659	-/16K/173C(173)	6800-6600 BCE	N/A	N/A
127	Tepecik-Çiftlik Höyük	TEP1661	-/16I/117C(117)	6300-6100 BCE	N/A	N/A
128	Ulucak Höyük	UH1	Ulucak 26, IV	6000-5700/5600 BCE	N/A	N/A
129	Ulucak Höyük	UH2	Ulucak 21, IV	6000-5700/5600 BCE	N/A	N/A
130	Ulucak Höyük	UH3	Ulucak 13, VI	7000-6500 BCE	N/A	N/A
131	Ulucak Höyük	UH5	Ulucak 14, VI	7000-6500 BCE	N/A	N/A
132	Ulucak Höyük	UH7	Ulucak 4, VI, DP4	7000-6500 BCE	N/A	N/A
133	Ulucak Höyük	UH8	Ulucak 15, VI, DP4	7000-6500 BCE	N/A	N/A
134	Ulucak Höyük	UH10	Ulucak 11, VI, MC	7000-6500 BCE	N/A	N/A
135	Ulucak Höyük	UH11	Ulucak 12, VI, DP4	7000-6500 BCE	N/A	N/A
136	Ulucak Höyük	UH13	Ulucak 9, VI, Astv	7000-6500 BCE	N/A	N/A
137	Ulucak Höyük	UH14	Ulucak 6, VI, Ctc	7000-6500 BCE	N/A	N/A
138	Ulucak Höyük	UH15	Ulucak 1, VI, MC	7000-6500 BCE	N/A	N/A
139	Ulucak Höyük	UH16	Ulucak 2, VI, Astr	7000-6500 BCE	N/A	N/A
140	Ulucak Höyük	UH17	Ulucak 24, IV, Astr	6000-5700/5600 BCE	N/A	N/A
141	Ulucak Höyük	UH18	Ulucak 18, IV, Astr	6000-5700/5600 BCE	N/A	N/A
142	Ulucak Höyük	UH19	Ulucak 23, IV, MC	6000-5700/5600 BCE	N/A	N/A
143	Ulucak Höyük	UH20	Ulucak 25, IV, MC	6000-5700/5600 BCE	N/A	N/A
144	Ulucak Höyük	UH21	Ulucak 27, IV, MC	6000-5700/5600 BCE	N/A	N/A
145	Ulucak Höyük	UH22	Ulucak 20, IV, MD	6000-5700/5600 BCE	N/A	N/A
146	Ulucak Höyük	UH24	Ulucak 22, IV, MC	6000-5700/5600 BCE	N/A	N/A
147	Ulucak Höyük	UH25	Ulucak 17, IV, MD	6000-5700/5600 BCE	N/A	N/A
148	Ulucak Höyük	UH28	L12, ctd, 141, 215.11, 215.08, KOG	6500-6000 BCE	N/A	N/A
149	Ulucak Höyük	UH29	L126, 157, 215.12, 214.96, KZR	6500-6000 BCE	N/A	N/A
150	Ulucak Höyük	UH30	L126, 125, 215.36, 215.15, KKL	6500-6000 BCE	N/A	N/A
151	Ulucak Höyük	UH33	L126, 157, 215.12, 215.07, KYZ	6500-6000 BCE	N/A	N/A
152	Ulucak Höyük	UH35	L12, atc, Birim 146, 215.04, 211.06, KPS	6500-6000 BCE	N/A	N/A
153	Ulucak Höyük	UH38	L12C, 94, 215.02, 215.00, LDV	6500-6000 BCE	N/A	N/A
154	Ulucak Höyük	UH39	L12C, 94, 215.02, 215.00, LDV	6500-6000 BCE	N/A	N/A
155	Ulucak Höyük	UH40	L12C, ctd, 94, 215.02, 215.50, LHP	6500-6000 BCE	N/A	N/A
156	Barcın Höyük	BH 4	26484	6300-6200 cal BCE	N/A	N/A
157	Barcın Höyük	BH 9	33417	6500-6400 cal BCE	N/A	N/A
158	Barcın Höyük	BH 28	31157	6300-6200 cal BCE	N/A	N/A
159	Barcın Höyük	BH 29	37343	6300-6200 cal BCE	N/A	N/A
160	Barcın Höyük	BH 33	37346	6400-6300 cal BCE	N/A	N/A
161	Barcın Höyük	BH 38	37350	6400-6300 cal BCE	N/A	N/A
162	Barcın Höyük	BH 44	37605	6300-6200 cal BCE	N/A	N/A
163	Barcın Höyük	BH 45	37307	-	N/A	N/A
164	Barcın Höyük	BH 47	37607	6600-6500 cal BCE	N/A	N/A
165	Barcın Höyük	BH 50	37308	-	N/A	N/A
166	Barcın Höyük	BH 51	37309	-	N/A	N/A
167	Barcın Höyük	BH 54	37610	6600-6500 cal BCE	N/A	N/A
168	Barcın Höyük	BH 55	37611	6600-6500 cal BCE	N/A	N/A
169	Barcın Höyük	BH 56	37612	6600-6500 cal BCE	N/A	N/A
170	Barcın Höyük	BH 57	37260	6400-6300 cal BCE	N/A	N/A
171	Barcın Höyük	BH 58	37613	6300-6200 cal BCE	N/A	N/A
172	Barcın Höyük	BH 59	37614	6400-6300 cal BCE	N/A	N/A
173	Barcın Höyük	BH 60	37615	6300-6200 cal BCE	N/A	N/A
174	Barcın Höyük	BH 61	37329	6400-6300 cal BCE	N/A	N/A
175	Barcın Höyük	BH 62	37327	6300-6200 cal BCE	N/A	N/A
176	Barcın Höyük	BH 66	37325	6400-6300 cal BCE	N/A	N/A
177	Barcın Höyük	BH 68	37322	-	N/A	N/A
178	Barcın Höyük	BH 69	37330	6400-6300 cal BCE	N/A	N/A
179	Barcın Höyük	BH 70	37328	6300-6200 cal BCE	N/A	N/A
180	Barcın Höyük	BH 71	37331	6300-6200 cal BCE	N/A	N/A
